# Supplementary material for: 1,2-Bis{bis­[4-(trifluoro­meth­yl)phen­yl]phosphino}ethane
Source: Acta Crystallogr Sect E Struct Rep Online. 2008 Jan 11;64(Pt 2):o421. doi: 10.1107/S1600536807068547 (PMC2960220; doi:10.1107/S1600536807068547)
Supplement: Supplementary file 2 [file e-64-0o421-Isup2.hkl]

data_I
#  Robin02 in P2(1)/n                      
_audit_creation_date        07-12-10
_audit_creation_method      CRYSTALS 

_cell_length_a                    15.188(11)
_cell_angle_alpha                 90
_cell_length_b                    5.402(4)
_cell_angle_beta                  99.044(9)
_cell_length_c                    18.123(13)
_cell_angle_gamma                 90

# NOTE Fc on scale of Fo,      0.63327
# Status flags: 
#    o - used in refinement 
#    < - excluded by I/sigmaI cutoff 
#    x - excluded for another reason  

loop_
_refln_index_h
_refln_index_k
_refln_index_l
_refln_F_squared_meas
_refln_F_squared_calc
_refln_F_squared_sigma
_refln_observed_status
   2   0   0       46.90        0.00        2.56 x
   4   0   0      265.89      192.59        8.66 o
   6   0   0      689.22      711.17       21.40 o
   8   0   0      361.28      288.86       17.47 o
  10   0   0      130.01      139.74        5.94 o
  12   0   0      132.79      134.03        6.36 o
  14   0   0       88.44       82.65        5.22 o
  16   0   0       -0.90        0.14        2.13 o
  18   0   0       45.44       37.43        5.63 o
   1   1   0     1020.12        0.00       19.02 x
   2   1   0     1465.78     1441.41       27.10 o
   3   1   0     1004.22      979.87       18.82 o
   4   1   0     1783.60     1751.84       37.12 o
   5   1   0       36.07       35.31        1.27 o
   6   1   0     2252.20     2098.16       47.04 o
   7   1   0      733.36      798.43       16.20 o
   8   1   0      280.03      227.98        7.06 o
   9   1   0       17.05       17.34        1.23 o
  10   1   0      258.97      274.50        6.96 o
  11   1   0       11.19        9.90        1.16 o
  12   1   0       26.16       27.58        1.69 o
  13   1   0        1.00        0.55        0.63 o
  14   1   0        8.93        4.57        1.40 o
  15   1   0        2.45        1.16        0.91 o
  16   1   0       37.86       34.87        2.83 o
  17   1   0       -0.67        0.08        1.37 o
  18   1   0       79.80       72.93        5.58 o
  19   1   0        0.86        1.57        1.46 o
   0   2   0      734.70      770.85       22.07 o
   1   2   0       55.32       58.17        1.46 o
   2   2   0        0.89        4.42        0.35 o
   3   2   0        2.80        1.91        0.47 o
   4   2   0        0.44        0.56        0.49 o
   5   2   0        6.81        7.47        0.70 o
   6   2   0      740.83      815.22       14.52 o
   7   2   0      131.30      143.78        3.11 o
   8   2   0        1.17        1.74        0.49 o
   9   2   0       40.94       41.67        1.98 o
  10   2   0        0.09        0.09        0.63 o
  11   2   0        1.25        2.82        0.63 o
  12   2   0      205.48      211.07        6.13 o
  13   2   0       21.80       14.78        1.70 o
  14   2   0        6.39        5.19        1.03 o
  15   2   0       15.86       17.14        1.54 o
  16   2   0        1.31        3.44        0.99 o
  17   2   0       41.65       38.37        3.80 o
  18   2   0        2.49        2.91        1.52 o
   1   3   0      167.09      149.37        4.41 o
   2   3   0      985.19      918.55       19.02 o
   3   3   0       12.50       31.98        0.88 o
   4   3   0      127.49      117.69        4.19 o
   5   3   0      171.52      165.03        5.38 o
   6   3   0        0.94        0.80        0.78 o
   7   3   0      340.62      331.73        9.71 o
   8   3   0       45.58       55.09        2.35 o
   9   3   0      313.46      320.33        9.28 o
  10   3   0       22.18       18.87        1.77 o
  11   3   0        0.99        1.31        0.78 o
  12   3   0       24.59       23.88        2.51 o
  13   3   0       -0.30        0.62        0.94 o
  14   3   0       -0.32        2.41        0.88 o
  15   3   0        5.18        5.24        1.61 o
  16   3   0        2.31        2.30        1.22 o
  17   3   0       15.43       12.58        2.62 o
   0   4   0       41.52       40.08        3.57 o
   1   4   0        1.45        0.04        0.60 o
   2   4   0       39.35       42.26        2.11 o
   3   4   0        0.52        0.00        0.72 o
   4   4   0        0.05        2.22        0.69 o
   5   4   0       53.08       49.31        2.65 o
   6   4   0        5.98        3.55        1.11 o
   7   4   0       95.84      114.88        4.72 o
   8   4   0        0.09        0.11        1.36 o
   9   4   0        2.58        2.33        0.81 o
  10   4   0       -0.43        0.04        0.73 o
  11   4   0       44.07       41.10        3.20 o
  12   4   0       11.38       10.99        1.98 o
  13   4   0       79.39       72.98        5.00 o
  14   4   0        3.74        3.12        1.39 o
  15   4   0       32.07       29.89        3.23 o
   1   5   0       32.11       35.36        2.08 o
   2   5   0       11.84       11.09        1.45 o
   3   5   0      150.36      163.06        6.32 o
   4   5   0        0.50        0.17        1.00 o
   5   5   0       20.97       22.70        1.56 o
   6   5   0       64.83       68.14        3.26 o
   7   5   0       44.77       42.40        2.68 o
   8   5   0       38.68       35.16        2.52 o
   9   5   0       15.28       15.59        1.49 o
  10   5   0        1.23        0.42        1.05 o
  11   5   0       16.37       16.09        1.71 o
  12   5   0       13.00       13.54        2.21 o
  13   5   0        5.62        4.92        1.53 o
   0   6   0       35.15       35.99        2.92 o
   1   6   0        8.45        9.53        1.13 o
   2   6   0       40.39       48.79        2.21 o
   3   6   0        5.81        6.03        1.38 o
   4   6   0        6.84        6.89        1.50 o
   5   6   0        2.88        3.35        1.08 o
   6   6   0        8.09        8.50        1.63 o
   7   6   0        0.27        0.31        1.06 o
   8   6   0        5.10        6.10        1.10 o
   9   6   0        0.05        0.13        0.73 o
 -19   0   1        1.65        3.86        1.72 o
 -17   0   1       55.30       52.82        6.11 o
 -15   0   1       21.87       16.27        2.42 o
 -13   0   1        0.37        2.19        0.87 o
 -11   0   1        8.22       11.65        1.54 o
  -9   0   1      922.44     1034.58       28.91 o
  -7   0   1     5018.19     5137.15      146.55 o
  -5   0   1      950.64     1132.04       40.45 o
  -3   0   1     2652.64        0.00       77.44 x
  -1   0   1       24.12        0.00        0.82 x
   1   0   1       39.15        0.00        1.43 x
   3   0   1     3108.88     2987.85       74.24 o
   5   0   1     1151.11     1288.94       34.47 o
   7   0   1       -0.22        3.05        0.55 o
   9   0   1        0.97        4.95        0.73 o
  11   0   1       19.79       17.38        2.07 o
  13   0   1        2.01        0.86        1.00 o
  15   0   1       23.74       29.23        3.70 o
  17   0   1        3.77        2.21        1.87 o
  19   0   1       14.95       24.45        3.55 o
 -19   1   1        1.76        0.18        1.27 o
 -18   1   1        4.62        2.18        1.53 o
 -17   1   1        0.97        1.83        1.15 o
 -16   1   1       14.65       11.11        1.97 o
 -15   1   1       93.44       93.23        4.57 o
 -14   1   1       15.47       17.57        1.34 o
 -13   1   1        6.02        6.85        0.95 o
 -12   1   1        3.21        3.32        0.78 o
 -11   1   1        7.96       17.44        1.06 o
 -10   1   1        3.43        0.75        0.70 o
  -9   1   1        4.93        8.11        0.82 o
  -8   1   1       19.43       16.09        1.23 o
  -7   1   1       62.09       56.16        2.02 o
  -6   1   1      139.46      178.25        3.40 o
  -5   1   1      178.02      194.55        3.99 o
  -4   1   1     2518.22     2749.14       42.41 o
  -3   1   1     3552.75     3680.25       73.11 o
  -2   1   1     3703.74     3651.79       68.41 o
  -1   1   1      116.89      110.63        2.28 o
   0   1   1     4830.58        0.00       88.77 x
   1   1   1      535.13      509.53        9.25 o
   2   1   1      397.50      370.85        9.96 o
   3   1   1     1373.81     1374.42       28.64 o
   4   1   1     1106.59     1050.09       23.33 o
   5   1   1       32.77       35.76        1.05 o
   6   1   1       69.64       56.23        2.04 o
   7   1   1       55.80       50.38        2.12 o
   8   1   1       81.76       71.96        2.81 o
   9   1   1      255.83      237.59        6.71 o
  10   1   1      178.33      191.71        5.23 o
  11   1   1      346.63      373.67        8.97 o
  12   1   1       46.57       58.44        2.71 o
  13   1   1        9.06       15.03        1.36 o
  14   1   1        5.12        6.69        1.12 o
  15   1   1      144.27      139.16        7.37 o
  16   1   1        0.98        0.54        0.82 o
  17   1   1       27.98       28.24        3.04 o
  18   1   1        1.31        1.08        1.67 o
 -18   2   1        0.54        0.00        1.49 o
 -17   2   1       20.09       15.31        2.73 o
 -16   2   1        2.72        2.19        1.24 o
 -15   2   1       13.90       14.79        1.66 o
 -14   2   1        8.77        7.62        1.25 o
 -13   2   1        3.85        2.22        0.83 o
 -12   2   1       38.84       32.92        2.13 o
 -11   2   1      168.92      202.84        5.16 o
 -10   2   1       90.28      101.90        3.26 o
  -9   2   1      628.26      655.24       12.87 o
  -8   2   1      335.59      335.92        7.36 o
  -7   2   1      140.76      154.47        3.59 o
  -6   2   1      168.72      119.90        4.03 o
  -5   2   1      144.75      138.10        3.90 o
  -4   2   1       88.96       64.71        2.62 o
  -3   2   1       31.44       53.05        1.28 o
  -2   2   1      822.81      765.01       14.36 o
  -1   2   1       48.00       46.31        1.36 o
   0   2   1      205.38      195.45        4.76 o
   1   2   1      116.58      109.56        3.10 o
   2   2   1     1390.94     1313.97       29.25 o
   3   2   1       21.07       20.67        1.12 o
   4   2   1       10.33       14.55        0.86 o
   5   2   1     1374.58     1312.05       25.95 o
   6   2   1        0.25        0.43        0.41 o
   7   2   1       19.04       11.59        0.97 o
   8   2   1       35.95       51.81        1.57 o
   9   2   1       12.50       13.80        1.17 o
  10   2   1       55.52       62.99        2.47 o
  11   2   1       26.25       18.72        1.70 o
  12   2   1        6.06        7.23        0.96 o
  13   2   1        3.20        0.22        0.78 o
  14   2   1        8.91        5.77        1.25 o
  15   2   1        1.76        1.16        0.83 o
  16   2   1       34.88       36.51        2.56 o
  17   2   1        8.50       10.26        1.94 o
  18   2   1       26.61       27.28        4.16 o
 -17   3   1       -0.64        0.45        1.52 o
 -16   3   1       48.00       44.82        3.99 o
 -15   3   1        1.81        4.45        1.25 o
 -14   3   1       40.44       35.01        3.48 o
 -13   3   1        1.98        0.88        1.00 o
 -12   3   1       18.81       20.15        2.21 o
 -11   3   1       58.72       69.91        3.78 o
 -10   3   1      116.90      126.59        5.52 o
  -9   3   1      159.57      160.79        5.53 o
  -8   3   1      215.79      237.81        6.79 o
  -7   3   1        0.03        0.03        0.67 o
  -6   3   1       37.42       46.38        2.44 o
  -5   3   1       34.84       32.05        1.84 o
  -4   3   1        6.54        8.32        0.68 o
  -3   3   1      105.20      112.13        2.80 o
  -2   3   1     1089.96      995.15       19.13 o
  -1   3   1        6.96        6.42        0.67 o
   0   3   1        0.86        0.21        0.51 o
   1   3   1        9.90       19.12        0.84 o
   2   3   1      612.52      619.62       12.23 o
   3   3   1      266.09      297.06        5.79 o
   4   3   1        5.33       14.71        0.86 o
   5   3   1        5.64        4.32        0.90 o
   6   3   1        0.61        0.26        0.83 o
   7   3   1       48.10       45.18        2.43 o
   8   3   1       20.32       22.57        1.61 o
   9   3   1        6.39        8.67        0.85 o
  10   3   1       71.35       73.89        2.89 o
  11   3   1       79.20       87.61        3.71 o
  12   3   1       20.32       21.69        1.79 o
  13   3   1       17.88       16.51        1.78 o
  14   3   1       -0.04        0.06        1.06 o
  15   3   1       18.53       16.44        1.89 o
  16   3   1       -0.21        1.23        0.79 o
  17   3   1        9.64        6.66        2.15 o
 -15   4   1        9.21       10.50        1.95 o
 -14   4   1        6.74       10.74        1.66 o
 -13   4   1        0.28        0.63        0.88 o
 -12   4   1       17.84       11.84        2.16 o
 -11   4   1        3.02        3.89        0.90 o
 -10   4   1        1.40        1.55        0.64 o
  -9   4   1      153.70      159.95        6.80 o
  -8   4   1       26.18       28.24        1.91 o
  -7   4   1       10.28        7.24        1.57 o
  -6   4   1       40.00       41.87        2.28 o
  -5   4   1        3.64        1.93        1.04 o
  -4   4   1       60.42       58.67        2.80 o
  -3   4   1       52.97       49.03        3.01 o
  -2   4   1       58.44       75.65        2.65 o
  -1   4   1        1.83        3.54        0.85 o
   0   4   1        0.18        0.06        0.57 o
   1   4   1       56.29       50.56        2.58 o
   2   4   1       54.77       49.42        2.56 o
   3   4   1       63.09       55.64        2.42 o
   4   4   1      227.40      228.93        7.04 o
   5   4   1        3.04        1.92        0.85 o
   6   4   1      199.06      209.39        7.79 o
   7   4   1       16.90       16.20        1.89 o
   8   4   1      251.91      252.59        9.63 o
   9   4   1       19.00       21.42        2.02 o
  10   4   1        7.55        7.98        1.34 o
  11   4   1        3.72        3.09        1.16 o
  12   4   1       47.57       59.91        3.62 o
  13   4   1        0.44        0.05        1.28 o
  14   4   1       59.87       64.98        4.44 o
  15   4   1        1.46        0.92        1.78 o
 -13   5   1        5.58        6.87        1.55 o
 -12   5   1        8.48       11.16        1.86 o
 -11   5   1        6.58        5.19        1.25 o
 -10   5   1       48.20       45.51        2.56 o
  -9   5   1        1.05        2.03        0.95 o
  -8   5   1       17.53       17.28        1.74 o
  -7   5   1        2.88        3.85        0.89 o
  -6   5   1        0.68        2.84        0.63 o
  -5   5   1       -0.13        0.95        0.98 o
  -4   5   1      114.18      117.49        5.36 o
  -3   5   1       11.73       12.34        1.74 o
  -2   5   1      163.57      160.19        5.68 o
  -1   5   1        1.75        1.74        1.23 o
   0   5   1       32.73       39.48        1.89 o
   1   5   1       37.53       38.06        2.25 o
   2   5   1        4.13        2.27        0.95 o
   3   5   1        0.68        0.14        1.27 o
   4   5   1       19.32       21.73        1.99 o
   5   5   1       74.20       76.26        2.97 o
   6   5   1       18.38       19.06        1.68 o
   7   5   1       14.44       14.65        1.61 o
   8   5   1       10.09       15.24        1.45 o
   9   5   1       27.71       28.53        2.15 o
  10   5   1        1.18        0.83        0.79 o
  11   5   1        5.05        4.35        1.32 o
  12   5   1        0.27        0.06        0.95 o
  13   5   1        5.72        7.89        1.50 o
  -9   6   1       25.49       29.10        1.91 o
  -8   6   1        0.67        0.19        0.85 o
  -7   6   1        2.85        2.05        1.16 o
  -6   6   1        3.63        3.05        1.24 o
  -5   6   1       26.95       28.33        2.57 o
  -4   6   1       11.68       13.85        1.87 o
  -3   6   1       27.69       29.68        2.45 o
  -2   6   1        0.12        0.81        1.16 o
  -1   6   1       54.36       52.11        2.60 o
   0   6   1        4.30        5.59        0.88 o
   1   6   1       -1.13        0.03        0.68 o
   2   6   1       10.39        7.08        1.27 o
   3   6   1        3.65        4.78        1.19 o
   4   6   1        6.58        6.00        1.49 o
   5   6   1        2.16        3.04        1.01 o
   6   6   1        1.47        1.91        0.97 o
   7   6   1        3.44        3.62        1.09 o
   8   6   1       -0.41        0.52        0.96 o
   9   6   1        1.32        0.00        0.84 o
 -18   0   2       49.29       46.03        5.86 o
 -16   0   2       68.29       60.25        4.72 o
 -14   0   2       50.20       37.01        3.71 o
 -12   0   2      113.72      100.94        5.77 o
 -10   0   2       34.82       29.67        2.61 o
  -8   0   2      216.84      216.87        8.13 o
  -6   0   2     1807.81     1757.51       53.69 o
  -4   0   2     9999.15    11525.73      409.64 o
  -2   0   2      339.05        0.00        8.75 x
   0   0   2       17.02        0.00        0.67 x
   2   0   2      436.22        0.00       13.25 x
   4   0   2      539.08      517.34       13.63 o
   6   0   2       92.91       96.05        4.06 o
   8   0   2      303.02      246.43       10.69 o
  10   0   2       81.86       85.34        6.14 o
  12   0   2       35.71       27.37        2.92 o
  14   0   2       31.03       28.08        3.92 o
  16   0   2       94.82       69.18        8.18 o
  18   0   2      110.54      132.41        9.69 o
 -19   1   2       -2.14        0.96        1.16 o
 -18   1   2        5.95        4.30        1.38 o
 -17   1   2       10.70        8.28        1.75 o
 -16   1   2       12.84       16.14        1.78 o
 -15   1   2       13.03       11.78        1.82 o
 -14   1   2       28.31       24.20        2.18 o
 -13   1   2        1.73        0.35        0.66 o
 -12   1   2      136.37      127.20        4.45 o
 -11   1   2       50.36       59.65        2.07 o
 -10   1   2       27.47       22.02        1.41 o
  -9   1   2      293.46      251.02        6.64 o
  -8   1   2       12.35       18.66        0.90 o
  -7   1   2     1583.59     1682.93       29.88 o
  -6   1   2      798.33      765.09       15.45 o
  -5   1   2      186.79      207.29        4.68 o
  -4   1   2     1633.74     1652.60       34.11 o
  -3   1   2      278.06      278.91        5.63 o
  -2   1   2        1.38        1.21        0.40 o
  -1   1   2     2728.72     2487.53       56.39 o
   0   1   2     5905.45     5628.93      120.36 o
   1   1   2      620.53      597.60        9.95 o
   2   1   2      300.55      286.64        6.75 o
   3   1   2     1801.83     1786.88       37.65 o
   4   1   2      496.20      513.68       12.55 o
   5   1   2        0.34        1.43        0.28 o
   6   1   2      570.60      638.86       10.30 o
   7   1   2       88.02       79.52        2.88 o
   8   1   2        2.84        2.42        0.61 o
   9   1   2       28.38       31.01        1.60 o
  10   1   2       56.07       57.90        2.41 o
  11   1   2       94.93      102.28        4.08 o
  12   1   2       77.97       66.01        3.70 o
  13   1   2      109.42       94.07        4.75 o
  14   1   2       45.47       46.76        2.92 o
  15   1   2       21.79       30.53        2.05 o
  16   1   2        4.18        3.06        1.18 o
  17   1   2       88.45       81.16        5.74 o
  18   1   2       24.89       22.49        3.03 o
 -18   2   2       19.41       16.06        2.78 o
 -17   2   2        0.14        1.18        0.94 o
 -16   2   2       18.94       21.83        2.60 o
 -15   2   2       -0.81        0.00        0.97 o
 -14   2   2       84.35       84.80        7.13 o
 -13   2   2        2.91        1.45        0.86 o
 -12   2   2       23.22       27.26        1.86 o
 -11   2   2      103.45      101.32        4.32 o
 -10   2   2      131.61      133.24        4.22 o
  -9   2   2        0.60        0.04        0.72 o
  -8   2   2      142.51      109.57        4.23 o
  -7   2   2      643.74      713.39       12.91 o
  -6   2   2       34.45       18.65        1.39 o
  -5   2   2      460.07      476.50        9.32 o
  -4   2   2      131.56      112.44        3.52 o
  -3   2   2      658.34      660.40       14.23 o
  -2   2   2        6.19        7.92        0.61 o
  -1   2   2      170.53      142.76        4.24 o
   0   2   2      180.61      172.84        3.92 o
   1   2   2      110.70      115.29        2.39 o
   2   2   2        8.80        4.19        0.55 o
   3   2   2      733.38      774.29       15.85 o
   4   2   2      382.79      421.37        8.82 o
   5   2   2      164.90      143.10        4.45 o
   6   2   2       56.09       78.11        1.88 o
   7   2   2      244.96      231.13        6.25 o
   8   2   2       61.74       67.89        2.39 o
   9   2   2        2.22        1.13        0.62 o
  10   2   2       67.82       50.86        3.25 o
  11   2   2      248.24      270.90        8.11 o
  12   2   2        0.10        0.01        0.45 o
  13   2   2       57.16       52.41        2.77 o
  14   2   2       20.86       19.36        1.69 o
  15   2   2        4.83        6.14        0.94 o
  16   2   2       -1.31        0.03        0.89 o
  17   2   2       -0.14        0.82        1.53 o
  18   2   2       11.64       10.69        3.26 o
 -17   3   2       14.16       14.66        2.41 o
 -16   3   2        7.39        9.61        1.80 o
 -15   3   2        0.99        1.82        1.22 o
 -14   3   2        2.53        0.02        0.95 o
 -13   3   2       85.64       87.55        5.09 o
 -12   3   2       12.85       10.99        2.03 o
 -11   3   2      246.34      272.01        9.84 o
 -10   3   2       30.35       34.03        2.54 o
  -9   3   2       94.33       94.52        3.87 o
  -8   3   2       12.91       12.01        1.32 o
  -7   3   2       57.91       64.87        2.66 o
  -6   3   2      163.81      178.35        6.46 o
  -5   3   2       63.05       61.11        2.66 o
  -4   3   2        0.42        2.43        0.39 o
  -3   3   2       27.29       45.04        1.40 o
  -2   3   2      196.09      142.36        5.09 o
  -1   3   2      312.86      298.22        7.50 o
   0   3   2       97.17      105.83        2.83 o
   1   3   2       32.00       26.03        1.52 o
   2   3   2       26.46       28.28        1.25 o
   3   3   2        0.43        0.42        0.50 o
   4   3   2      328.67      305.45        9.13 o
   5   3   2      178.99      190.62        5.63 o
   6   3   2      192.76      198.10        5.32 o
   7   3   2       19.00       21.23        1.33 o
   8   3   2       12.51       12.68        1.25 o
   9   3   2       85.28      101.02        2.84 o
  10   3   2        4.47        5.76        0.76 o
  11   3   2       40.37       44.94        3.06 o
  12   3   2        7.45        9.27        1.30 o
  13   3   2       17.59       20.69        1.75 o
  14   3   2       13.54       13.43        1.69 o
  15   3   2        1.17        0.03        0.69 o
  16   3   2        0.71        1.94        1.06 o
  17   3   2       19.01       15.37        2.37 o
 -15   4   2        2.40        0.04        1.32 o
 -14   4   2       -0.38        0.05        0.90 o
 -13   4   2       12.40       13.76        2.23 o
 -12   4   2        1.71        6.17        1.03 o
 -11   4   2        3.25        1.50        1.21 o
 -10   4   2        0.86        0.64        0.89 o
  -9   4   2       53.32       59.85        2.87 o
  -8   4   2        4.25        1.41        0.98 o
  -7   4   2       91.90       93.97        4.61 o
  -6   4   2       46.46       37.90        2.48 o
  -5   4   2       48.43       52.58        2.51 o
  -4   4   2       84.82       80.17        3.01 o
  -3   4   2       23.54       24.75        1.97 o
  -2   4   2        5.68        5.20        0.96 o
  -1   4   2      159.33      149.10        5.25 o
   0   4   2       11.46        8.51        1.32 o
   1   4   2      423.09      441.66       11.61 o
   2   4   2       12.85       15.14        1.17 o
   3   4   2      202.07      246.22        4.91 o
   4   4   2       11.16       10.63        1.29 o
   5   4   2       63.05       64.06        2.93 o
   6   4   2       58.47       58.26        3.38 o
   7   4   2      104.88       95.13        4.99 o
   8   4   2        4.64        7.24        1.18 o
   9   4   2      187.67      203.73        7.86 o
  10   4   2        9.03       10.60        1.35 o
  11   4   2       53.93       51.04        5.09 o
  12   4   2        0.42        0.87        1.27 o
  13   4   2       29.95       31.82        4.17 o
  14   4   2        0.71        0.02        0.85 o
  15   4   2        1.17        2.34        1.23 o
 -13   5   2        7.74        9.04        1.87 o
 -12   5   2        0.49        0.02        1.42 o
 -11   5   2       10.10        9.81        1.31 o
 -10   5   2       -0.79        0.16        0.86 o
  -9   5   2       19.17       17.60        1.57 o
  -8   5   2       19.95       22.10        1.60 o
  -7   5   2       17.70       16.19        1.77 o
  -6   5   2       18.62       24.46        1.50 o
  -5   5   2       39.85       40.56        2.89 o
  -4   5   2        1.34        1.45        1.31 o
  -3   5   2        1.80        4.57        0.89 o
  -2   5   2       15.31       17.64        1.52 o
  -1   5   2       63.24       66.38        3.00 o
   0   5   2       27.12       25.53        1.69 o
   1   5   2       51.67       52.58        2.35 o
   2   5   2      109.64      101.87        4.29 o
   3   5   2        7.44        8.87        1.43 o
   4   5   2        0.30        0.35        0.84 o
   5   5   2       -0.74        0.03        0.62 o
   6   5   2       18.14       17.93        1.76 o
   7   5   2        0.14        0.07        0.76 o
   8   5   2       35.80       41.67        2.41 o
   9   5   2       11.45       12.42        1.92 o
  10   5   2       19.23       23.48        1.72 o
  11   5   2       16.23       15.35        2.28 o
  12   5   2        4.28        6.11        1.34 o
  -9   6   2        2.04        1.05        0.95 o
  -8   6   2        9.38        7.89        1.53 o
  -7   6   2        3.49        2.75        1.21 o
  -6   6   2        3.98        7.15        1.31 o
  -5   6   2       14.54       13.85        1.89 o
  -4   6   2       15.04       15.46        1.92 o
  -3   6   2       46.67       52.80        3.24 o
  -2   6   2        2.99        1.88        1.61 o
  -1   6   2        1.17        0.97        0.81 o
   0   6   2        1.19        0.34        0.84 o
   1   6   2        2.21        1.22        0.74 o
   2   6   2        3.26        3.30        0.88 o
   3   6   2       17.86       21.11        2.10 o
   4   6   2        0.94        0.37        1.31 o
   5   6   2       16.19       15.95        1.99 o
   6   6   2        0.43        0.24        1.19 o
   7   6   2        0.38        0.01        1.33 o
   8   6   2        1.90        1.62        0.78 o
   9   6   2        3.38        0.13        1.10 o
 -19   0   3        2.66        1.05        1.89 o
 -17   0   3       -0.36        1.02        1.39 o
 -15   0   3       10.65        7.64        1.97 o
 -13   0   3       24.77       20.13        2.39 o
 -11   0   3     1124.43      943.98       35.38 o
  -9   0   3      528.38      419.00       17.53 o
  -7   0   3      176.07      193.46        5.24 o
  -5   0   3      216.39      191.31        6.22 o
  -3   0   3     4281.63     4586.38      124.45 o
  -1   0   3      104.50        0.00        3.55 x
   1   0   3      580.68        0.00       17.36 x
   3   0   3     2377.28     2674.48       69.55 o
   5   0   3      331.82      306.61        8.94 o
   7   0   3      819.32      808.48       20.87 o
   9   0   3      276.23      240.60       10.17 o
  11   0   3      243.22      276.26       13.64 o
  13   0   3       87.68      105.96        7.10 o
  15   0   3      382.08      385.82       21.04 o
  17   0   3      141.08      142.80       10.86 o
 -19   1   3       12.30        7.07        3.17 o
 -18   1   3        2.10        0.52        1.13 o
 -17   1   3       15.27       12.21        1.93 o
 -16   1   3        2.69        2.73        1.04 o
 -15   1   3        0.51        4.39        0.94 o
 -14   1   3        0.53        0.44        0.75 o
 -13   1   3       74.90       73.73        2.80 o
 -12   1   3       75.35       61.40        2.73 o
 -11   1   3      317.21      344.77        8.17 o
 -10   1   3       60.37       65.43        2.43 o
  -9   1   3      609.38      581.54       12.44 o
  -8   1   3       59.86       64.45        2.33 o
  -7   1   3     1028.87      997.13       22.29 o
  -6   1   3      338.30      272.17        7.99 o
  -5   1   3      154.36      158.97        4.04 o
  -4   1   3      152.91      166.07        3.87 o
  -3   1   3       86.74      103.34        2.39 o
  -2   1   3      169.21      224.39        4.03 o
  -1   1   3      472.11      447.47        8.31 o
   0   1   3     2863.44     2590.54       83.66 o
   1   1   3      412.18      393.01        7.25 o
   2   1   3      502.81      457.27        9.91 o
   3   1   3       84.11       66.66        2.45 o
   4   1   3       19.51       27.22        0.92 o
   5   1   3        0.14        0.97        0.39 o
   6   1   3      122.97      137.10        3.06 o
   7   1   3       47.04       59.94        1.69 o
   8   1   3      511.65      561.18       10.60 o
   9   1   3      161.02      163.72        4.75 o
  10   1   3        4.76        9.74        0.93 o
  11   1   3      206.07      236.57        7.02 o
  12   1   3       18.27       18.25        1.67 o
  13   1   3        8.19        6.11        1.37 o
  14   1   3       58.94       56.43        3.37 o
  15   1   3      120.76      117.30        6.64 o
  16   1   3       53.92       50.97        4.22 o
  17   1   3        3.66        3.18        1.16 o
  18   1   3       18.51       12.53        3.07 o
 -18   2   3       13.77        7.97        2.61 o
 -17   2   3        8.04       11.95        1.83 o
 -16   2   3       87.59       71.40        5.65 o
 -15   2   3       38.58       39.79        3.46 o
 -14   2   3       50.70       56.64        3.84 o
 -13   2   3        2.13        1.66        0.93 o
 -12   2   3       25.49       23.15        2.01 o
 -11   2   3       58.09       47.54        3.02 o
 -10   2   3      312.32      364.46        8.12 o
  -9   2   3      195.58      206.14        5.49 o
  -8   2   3      299.86      302.45        7.54 o
  -7   2   3        1.16        0.14        0.62 o
  -6   2   3      423.29      352.04        8.79 o
  -5   2   3      120.40      125.65        3.08 o
  -4   2   3       34.69       24.44        1.31 o
  -3   2   3        7.96        3.75        0.68 o
  -2   2   3      882.47      883.27       16.88 o
  -1   2   3     1126.92     1032.26       19.47 o
   0   2   3        4.69        6.87        0.46 o
   1   2   3        5.52        3.33        0.47 o
   2   2   3      153.05      155.80        2.92 o
   3   2   3        3.25        3.02        0.47 o
   4   2   3       57.82       59.56        2.39 o
   5   2   3        0.92        3.65        0.51 o
   6   2   3       -0.04        0.34        0.55 o
   7   2   3      312.75      332.07        9.02 o
   8   2   3       83.70       89.29        2.90 o
   9   2   3      172.59      211.23        5.01 o
  10   2   3        5.29        5.32        1.04 o
  11   2   3      152.64      161.10        5.74 o
  12   2   3        5.95        6.03        1.19 o
  13   2   3       74.04       77.02        3.81 o
  14   2   3       22.42       20.07        2.05 o
  15   2   3        6.12        4.60        1.12 o
  16   2   3        2.04        3.80        0.84 o
  17   2   3       17.10       17.17        2.02 o
 -17   3   3        1.93        2.52        1.18 o
 -16   3   3       25.83       26.64        2.96 o
 -15   3   3        1.67        0.14        1.07 o
 -14   3   3       94.91      108.32        5.56 o
 -13   3   3       34.38       44.87        3.02 o
 -12   3   3        0.96        0.02        1.11 o
 -11   3   3       47.01       55.67        3.36 o
 -10   3   3      190.33      213.58        7.98 o
  -9   3   3      120.24      130.05        5.64 o
  -8   3   3       -0.03        0.02        0.32 o
  -7   3   3        1.07        0.02        0.95 o
  -6   3   3       23.12       18.98        1.57 o
  -5   3   3       20.77       18.04        1.30 o
  -4   3   3       12.58       11.39        1.04 o
  -3   3   3       62.23       71.23        2.28 o
  -2   3   3       61.12       64.56        2.22 o
  -1   3   3      143.91      144.19        4.03 o
   0   3   3      124.37      108.01        3.46 o
   1   3   3      127.65      118.30        3.68 o
   2   3   3      246.91      225.20        5.55 o
   3   3   3       -0.11        3.75        0.45 o
   4   3   3       81.52      101.30        2.78 o
   5   3   3       -0.51        0.30        0.41 o
   6   3   3       88.94       99.36        3.09 o
   7   3   3      117.03      101.21        3.81 o
   8   3   3      190.72      188.94        5.54 o
   9   3   3       30.92       26.47        1.84 o
  10   3   3       48.45       42.32        2.42 o
  11   3   3        1.32        0.87        0.69 o
  12   3   3       18.02       24.95        1.80 o
  13   3   3       13.03       12.70        1.72 o
  14   3   3       29.55       29.68        2.38 o
  15   3   3       -0.66        0.16        0.79 o
  16   3   3       10.64       15.48        1.78 o
 -15   4   3       12.88       11.78        2.37 o
 -14   4   3       34.54       31.80        3.25 o
 -13   4   3       30.58       40.06        2.94 o
 -12   4   3       14.15       12.78        2.28 o
 -11   4   3        7.87       11.45        1.70 o
 -10   4   3       20.56       23.60        1.79 o
  -9   4   3       28.67       26.70        2.08 o
  -8   4   3      158.86      174.01        7.00 o
  -7   4   3        0.57        0.02        0.60 o
  -6   4   3       55.67       71.38        2.76 o
  -5   4   3        5.60        5.81        1.03 o
  -4   4   3       99.86       98.47        3.83 o
  -3   4   3        0.70        0.00        0.80 o
  -2   4   3      114.37      129.53        4.15 o
  -1   4   3       21.26       23.72        1.58 o
   0   4   3       48.63       51.33        2.40 o
   1   4   3        7.77        5.48        1.10 o
   2   4   3      522.86      459.02       12.22 o
   3   4   3       23.95       24.05        1.75 o
   4   4   3       92.13       89.27        3.68 o
   5   4   3        1.45        3.42        0.75 o
   6   4   3       50.56       60.72        3.08 o
   7   4   3        0.62        0.05        1.25 o
   8   4   3       20.10       23.33        2.04 o
   9   4   3       86.45       80.91        4.65 o
  10   4   3       31.71       43.20        2.71 o
  11   4   3        5.51        4.95        1.41 o
  12   4   3        7.38        5.39        1.58 o
  13   4   3        1.41        0.55        1.10 o
  14   4   3       -0.50        1.65        1.53 o
  15   4   3        3.40        4.13        1.38 o
 -13   5   3        1.72        1.68        1.54 o
 -12   5   3        3.90        2.76        1.10 o
 -11   5   3        2.09        1.07        0.75 o
 -10   5   3        1.39        0.86        0.87 o
  -9   5   3       35.00       39.00        2.10 o
  -8   5   3       15.03       17.92        1.47 o
  -7   5   3        4.80        3.07        0.89 o
  -6   5   3        4.26        2.58        1.05 o
  -5   5   3        8.46        7.08        1.60 o
  -4   5   3        0.35        1.54        0.93 o
  -3   5   3       -0.89        0.02        0.54 o
  -2   5   3        3.23        3.72        0.88 o
  -1   5   3       29.86       31.69        2.02 o
   0   5   3       10.73       11.35        1.25 o
   1   5   3       40.68       43.89        2.09 o
   2   5   3       91.07       84.52        3.78 o
   3   5   3       25.60       32.85        2.22 o
   4   5   3       23.41       25.11        1.86 o
   5   5   3       23.58       20.71        1.58 o
   6   5   3        5.60        5.17        1.15 o
   7   5   3       -0.15        0.18        1.03 o
   8   5   3       52.30       37.24        3.05 o
   9   5   3       41.84       42.92        3.18 o
  10   5   3        6.01        8.07        1.34 o
  11   5   3        1.42        0.64        1.36 o
  12   5   3       17.07       21.15        2.98 o
  -9   6   3        1.30        1.40        0.89 o
  -8   6   3       12.43       14.45        1.82 o
  -7   6   3        2.36        1.26        0.97 o
  -6   6   3        7.04        7.21        1.60 o
  -5   6   3       -1.14        0.06        1.22 o
  -4   6   3       44.46       45.18        3.26 o
  -3   6   3       30.51       32.07        2.63 o
  -2   6   3       18.63       14.09        2.01 o
  -1   6   3        0.42        0.24        0.94 o
   0   6   3        0.19        0.19        0.70 o
   1   6   3       18.10       17.91        1.51 o
   2   6   3        1.96        0.83        0.90 o
   3   6   3        0.74        0.95        0.88 o
   4   6   3        5.63        5.69        1.35 o
   5   6   3       11.19       10.42        2.93 o
   6   6   3        0.35        0.59        1.61 o
   7   6   3        2.82        3.03        1.22 o
   8   6   3        0.19        0.42        0.86 o
 -18   0   4        0.27        0.73        1.55 o
 -16   0   4        5.64        4.93        1.62 o
 -14   0   4        3.96        1.21        1.28 o
 -12   0   4      110.24      128.92        5.62 o
 -10   0   4      242.24      228.28        6.34 o
  -8   0   4      558.46      577.05       12.79 o
  -6   0   4     1866.94     2136.16       55.46 o
  -4   0   4       11.61        9.47        1.15 o
  -2   0   4       78.73      149.88        3.04 o
   2   0   4      543.09      367.67       13.39 o
   4   0   4     1009.41     1029.00       30.38 o
   6   0   4       82.64       76.73        3.10 o
   8   0   4      555.08      537.74       14.86 o
  10   0   4     1193.74     1296.51       37.16 o
  12   0   4        1.40        5.30        1.32 o
  14   0   4      186.14      185.72       12.19 o
  16   0   4        2.69        5.44        1.76 o
  18   0   4       11.94        7.86        3.26 o
 -19   1   4        5.28        7.77        1.56 o
 -18   1   4      101.27       81.19        6.45 o
 -17   1   4        1.85        3.73        1.86 o
 -16   1   4      105.06      103.22        5.05 o
 -15   1   4       22.80       29.46        2.00 o
 -14   1   4       94.15       71.72        3.84 o
 -13   1   4       43.90       31.32        2.35 o
 -12   1   4        9.66        5.52        1.19 o
 -11   1   4        5.88        9.75        0.95 o
 -10   1   4      155.65      131.86        4.76 o
  -9   1   4       13.85        8.16        1.15 o
  -8   1   4      557.90      547.64       14.84 o
  -7   1   4      920.86      848.84       23.22 o
  -6   1   4      116.99      120.41        3.94 o
  -5   1   4        6.04        2.19        0.68 o
  -4   1   4        2.40        2.21        0.46 o
  -3   1   4        2.00        0.01        0.45 o
  -2   1   4      769.53      739.73       16.33 o
  -1   1   4      825.07      676.65       17.46 o
   0   1   4     4894.50     4598.84       90.52 o
   1   1   4      462.76      418.56        7.20 o
   2   1   4      743.20      692.77       14.07 o
   3   1   4      110.75      100.00        3.52 o
   4   1   4      574.28      569.58       12.79 o
   5   1   4      323.26      269.59        6.87 o
   6   1   4      115.03      109.31        3.07 o
   7   1   4      288.54      256.23        6.28 o
   8   1   4       15.60       28.79        1.02 o
   9   1   4      147.12      139.42        4.45 o
  10   1   4      216.02      196.19        7.12 o
  11   1   4      241.27      224.52        7.95 o
  12   1   4       16.27       12.45        1.75 o
  13   1   4       64.36       74.60        3.46 o
  14   1   4       40.74       39.42        3.34 o
  15   1   4        6.65        7.89        1.61 o
  16   1   4        1.35        0.01        1.00 o
  17   1   4        0.09        1.14        0.73 o
  18   1   4        9.49        8.62        2.16 o
 -18   2   4       12.57       10.74        2.48 o
 -17   2   4       57.95       49.80        4.49 o
 -16   2   4        1.51        1.58        1.12 o
 -15   2   4       37.30       36.01        3.36 o
 -14   2   4       -1.38        0.36        0.83 o
 -13   2   4       62.11       49.95        5.81 o
 -12   2   4      190.33      182.66       11.63 o
 -11   2   4      125.33      120.36        4.90 o
 -10   2   4      143.91      137.72        4.53 o
  -9   2   4      385.13      379.15        9.51 o
  -8   2   4       84.75       97.21        2.96 o
  -7   2   4       37.92       56.84        1.75 o
  -6   2   4       45.74       39.98        1.87 o
  -5   2   4       95.22       95.37        2.64 o
  -4   2   4       32.67       29.14        1.28 o
  -3   2   4        0.79        0.04        0.56 o
  -2   2   4     1198.09     1204.97       22.68 o
  -1   2   4       14.91       15.04        0.81 o
   0   2   4       56.53       62.39        1.58 o
   1   2   4      132.81      134.99        3.30 o
   2   2   4      519.51      481.09        8.07 o
   3   2   4       11.04        6.49        0.79 o
   4   2   4      485.46      450.26       11.26 o
   5   2   4      173.83      188.87        5.44 o
   6   2   4      228.22      236.91        6.90 o
   7   2   4        3.02        0.96        0.77 o
   8   2   4       29.62       39.32        1.93 o
   9   2   4        1.72        0.92        0.77 o
  10   2   4       73.96       50.88        3.52 o
  11   2   4        1.34        3.48        0.89 o
  12   2   4        1.86        4.26        1.05 o
  13   2   4       95.40      100.25        4.50 o
  14   2   4       15.03       15.24        1.84 o
  15   2   4       29.80       25.30        2.47 o
  16   2   4        4.51        6.21        1.41 o
  17   2   4       32.73       28.03        2.59 o
 -17   3   4       -0.21        0.64        0.84 o
 -16   3   4        0.70        0.27        0.87 o
 -15   3   4        8.18        5.12        1.77 o
 -14   3   4        0.22        0.16        0.99 o
 -13   3   4        3.45        7.13        1.26 o
 -12   3   4        8.90        4.76        1.73 o
 -11   3   4       64.01       71.84        4.01 o
 -10   3   4       14.58        8.45        2.02 o
  -9   3   4      203.33      202.02        8.22 o
  -8   3   4       26.57       36.11        1.82 o
  -7   3   4       25.41       24.54        1.73 o
  -6   3   4        0.56        1.05        0.57 o
  -5   3   4      431.94      429.97        9.15 o
  -4   3   4       86.13       57.71        2.89 o
  -3   3   4       65.94       61.37        2.41 o
  -2   3   4        1.53        2.30        0.76 o
  -1   3   4      536.99      486.34       12.18 o
   0   3   4       54.03       57.72        1.84 o
   1   3   4       24.38       30.57        1.19 o
   2   3   4       76.99       76.09        2.12 o
   3   3   4      111.19      125.16        3.03 o
   4   3   4       10.06       11.24        1.03 o
   5   3   4      179.55      167.34        5.03 o
   6   3   4       32.73       32.12        1.72 o
   7   3   4      523.46      560.59       12.42 o
   8   3   4      101.35       95.50        3.61 o
   9   3   4      176.77      204.25        5.43 o
  10   3   4       18.40       17.94        1.53 o
  11   3   4        7.19        8.33        1.12 o
  12   3   4       10.15       10.71        1.42 o
  13   3   4       17.30       12.12        1.72 o
  14   3   4        4.64        4.85        1.08 o
  15   3   4        7.05        7.68        1.37 o
  16   3   4        2.95        5.06        1.06 o
 -15   4   4       28.44       29.42        3.03 o
 -14   4   4        0.38        1.17        1.25 o
 -13   4   4        9.44       11.11        1.99 o
 -12   4   4       14.27       23.85        2.30 o
 -11   4   4       62.91       75.45        4.14 o
 -10   4   4        0.53        1.62        1.25 o
  -9   4   4        6.36        4.65        1.21 o
  -8   4   4        7.99        9.36        1.08 o
  -7   4   4       34.51       24.70        1.90 o
  -6   4   4       -0.17        1.67        0.60 o
  -5   4   4       30.00       30.31        1.96 o
  -4   4   4        1.53        0.03        0.76 o
  -3   4   4       91.92      112.61        4.31 o
  -2   4   4        4.53        5.69        0.89 o
  -1   4   4       44.74       44.54        2.28 o
   0   4   4       -0.39        0.33        0.66 o
   1   4   4        9.68       12.43        1.20 o
   2   4   4       97.11      102.86        3.27 o
   3   4   4      107.06      120.20        4.05 o
   4   4   4       53.99       49.72        2.62 o
   5   4   4       10.93       12.43        1.51 o
   6   4   4      109.11      102.30        5.03 o
   7   4   4        2.31        4.34        0.91 o
   8   4   4       -0.54        0.02        1.08 o
   9   4   4        4.71        3.53        1.24 o
  10   4   4        0.85        0.02        0.80 o
  11   4   4       23.23       19.39        2.01 o
  12   4   4        7.50        9.02        1.42 o
  13   4   4       18.76       20.76        2.32 o
  14   4   4        2.71        1.24        1.23 o
 -13   5   4       -1.40        0.06        0.92 o
 -12   5   4        0.51        1.52        1.06 o
 -11   5   4        6.47        6.50        1.26 o
 -10   5   4        4.92        4.48        0.96 o
  -9   5   4        1.74        0.00        0.70 o
  -8   5   4        1.02        0.01        0.72 o
  -7   5   4       14.94       15.85        1.28 o
  -6   5   4        1.68        4.29        0.79 o
  -5   5   4       60.93       59.49        3.68 o
  -4   5   4       15.50       14.39        1.86 o
  -3   5   4      162.82      143.58        6.76 o
  -2   5   4        0.13        0.63        1.05 o
  -1   5   4       10.56       11.69        1.36 o
   0   5   4        3.64        2.72        0.83 o
   1   5   4       21.50       27.55        1.54 o
   2   5   4      105.19      106.50        4.16 o
   3   5   4       34.72       38.16        2.54 o
   4   5   4        8.88        9.94        1.31 o
   5   5   4       52.81       51.93        2.87 o
   6   5   4        5.21        1.98        1.11 o
   7   5   4       88.79       85.39        4.04 o
   8   5   4        7.31        6.31        1.39 o
   9   5   4        7.10        5.06        1.52 o
  10   5   4        0.57        0.15        0.71 o
  11   5   4        7.51       12.45        1.55 o
  12   5   4        9.42       10.98        1.78 o
  -9   6   4       16.13       15.56        1.91 o
  -8   6   4        0.80        0.45        1.04 o
  -7   6   4        5.60        6.28        1.19 o
  -6   6   4       13.25       13.47        1.65 o
  -5   6   4        0.89        0.35        1.11 o
  -4   6   4       11.69       13.10        1.92 o
  -3   6   4       12.62       11.21        2.02 o
  -2   6   4       26.84       26.74        2.43 o
  -1   6   4       -0.57        0.09        0.63 o
   0   6   4       12.41       13.83        1.32 o
   1   6   4        2.26        3.53        0.90 o
   2   6   4       10.42        9.76        1.51 o
   3   6   4       14.39       15.32        2.42 o
   4   6   4       13.76       12.22        3.11 o
   5   6   4        6.87        6.69        2.49 o
   6   6   4       37.10       29.08        3.50 o
   7   6   4        2.76        3.40        1.61 o
   8   6   4       10.72       18.24        2.09 o
 -19   0   5       27.55       21.46        3.92 o
 -17   0   5       21.29       18.84        2.75 o
 -15   0   5       50.65       47.73        3.87 o
 -13   0   5       90.37      104.17        5.12 o
 -11   0   5      137.18      166.56        6.34 o
  -9   0   5        0.71        0.34        0.59 o
  -7   0   5     2540.31     2369.57       75.21 o
  -5   0   5      214.14      247.34        7.57 o
  -3   0   5      229.89      279.06        7.65 o
  -1   0   5     2165.61     1771.27       51.53 o
   1   0   5     3663.51     3457.04      106.58 o
   3   0   5      220.37      192.55        7.45 o
   5   0   5      236.31      240.91        8.28 o
   7   0   5     1157.61     1092.24       29.02 o
   9   0   5       49.98       40.60        2.60 o
  11   0   5      372.12      400.43       19.30 o
  13   0   5        3.63        2.37        1.50 o
  15   0   5        7.68       15.41        2.51 o
  17   0   5       11.30        8.24        3.03 o
 -19   1   5        1.74        1.19        1.28 o
 -18   1   5       -0.38        0.01        1.29 o
 -17   1   5       34.65       35.60        3.33 o
 -16   1   5        0.65        0.54        0.93 o
 -15   1   5       72.60       71.36        3.39 o
 -14   1   5        8.49       12.78        1.25 o
 -13   1   5       28.08       21.79        1.86 o
 -12   1   5       12.34       11.75        1.27 o
 -11   1   5      120.13       86.40        4.12 o
 -10   1   5       25.68       35.45        1.59 o
  -9   1   5       11.02        8.46        1.13 o
  -8   1   5       22.76       34.06        1.38 o
  -7   1   5      241.51      244.86        6.19 o
  -6   1   5        2.70        2.68        0.59 o
  -5   1   5      212.31      201.77        5.33 o
  -4   1   5        6.52        7.36        0.69 o
  -3   1   5       87.66       86.55        1.97 o
  -2   1   5       10.14       13.90        0.84 o
  -1   1   5      561.59      485.54       10.11 o
   0   1   5      365.93      341.17        6.78 o
   1   1   5       97.43      119.64        1.96 o
   2   1   5       56.32       46.42        1.49 o
   3   1   5      336.38      325.25        8.72 o
   4   1   5      560.73      565.29       12.35 o
   5   1   5      196.44      177.06        4.56 o
   6   1   5       52.10       47.34        1.85 o
   7   1   5      119.53      112.32        2.91 o
   8   1   5      244.41      234.49        5.83 o
   9   1   5        6.81        5.11        0.93 o
  10   1   5       25.03       23.77        1.64 o
  11   1   5      678.29      723.94       18.54 o
  12   1   5        1.62        2.65        0.83 o
  13   1   5       16.38       17.60        2.33 o
  14   1   5        1.70        2.11        0.84 o
  15   1   5       35.46       29.87        3.28 o
  16   1   5        0.39        0.62        1.03 o
  17   1   5       50.81       43.57        4.25 o
 -18   2   5       21.67       18.13        3.99 o
 -17   2   5       28.32       27.01        3.05 o
 -16   2   5       19.33       18.39        2.64 o
 -15   2   5       14.32       19.69        2.06 o
 -14   2   5       20.67       25.68        2.33 o
 -13   2   5       48.33       56.76        5.05 o
 -12   2   5        8.38        4.11        1.67 o
 -11   2   5       36.06       42.09        2.34 o
 -10   2   5       34.09       38.33        2.21 o
  -9   2   5       78.24       69.48        2.93 o
  -8   2   5       71.70       69.89        2.68 o
  -7   2   5      231.04      201.11        6.07 o
  -6   2   5       46.60       42.30        1.93 o
  -5   2   5     1240.78     1209.07       26.51 o
  -4   2   5       95.49       71.36        2.65 o
  -3   2   5       10.63        4.06        0.84 o
  -2   2   5       77.47       72.74        2.13 o
  -1   2   5      271.87      200.04        4.81 o
   0   2   5       29.48       29.37        1.29 o
   1   2   5      286.06      245.92        6.10 o
   2   2   5        4.88        4.74        0.45 o
   3   2   5      153.80      177.51        3.84 o
   4   2   5      163.74      171.70        3.95 o
   5   2   5      408.79      377.14        9.77 o
   6   2   5       27.46       27.29        1.74 o
   7   2   5       51.30       64.78        2.58 o
   8   2   5      386.24      385.33       11.10 o
   9   2   5       78.73       76.92        3.56 o
  10   2   5      371.28      371.63       13.62 o
  11   2   5       35.30       31.10        2.37 o
  12   2   5       56.55       63.38        3.24 o
  13   2   5       63.68       58.97        3.58 o
  14   2   5       11.22       13.25        1.67 o
  15   2   5        3.42        2.47        1.24 o
  16   2   5       -1.05        1.13        1.46 o
  17   2   5       -0.67        0.59        1.29 o
 -17   3   5        0.46        0.09        1.18 o
 -16   3   5       50.82       44.89        5.77 o
 -15   3   5       -0.06        0.44        1.54 o
 -14   3   5      108.56      118.33        8.60 o
 -13   3   5       71.71       71.21        4.58 o
 -12   3   5       67.52       76.62        4.29 o
 -11   3   5      178.59      166.66        7.91 o
 -10   3   5       77.37       81.85        4.41 o
  -9   3   5       35.02       39.00        2.73 o
  -8   3   5       88.26      104.87        4.52 o
  -7   3   5        3.23        3.00        0.71 o
  -6   3   5      100.39       94.33        3.00 o
  -5   3   5       24.20       22.31        1.29 o
  -4   3   5       10.42        4.47        0.84 o
  -3   3   5      191.73      191.86        4.58 o
  -2   3   5      935.61      964.72       20.38 o
  -1   3   5       22.78       14.36        1.17 o
   0   3   5      129.96      129.61        3.10 o
   1   3   5       38.71       40.91        1.56 o
   2   3   5     1102.65     1056.91       17.95 o
   3   3   5       41.98       40.35        1.67 o
   4   3   5      107.61      100.30        3.45 o
   5   3   5       19.88       14.30        1.18 o
   6   3   5       57.69       62.49        2.46 o
   7   3   5        1.26        1.47        0.59 o
   8   3   5       41.47       48.64        2.14 o
   9   3   5        4.72        2.92        0.95 o
  10   3   5        0.16        0.14        0.56 o
  11   3   5       17.39       13.60        1.58 o
  12   3   5       35.03       40.81        2.52 o
  13   3   5        0.29        1.29        0.89 o
  14   3   5       -0.70        0.04        0.78 o
  15   3   5        6.67        7.24        1.44 o
  16   3   5        2.79        2.52        1.12 o
 -15   4   5        1.15        2.43        1.67 o
 -14   4   5        0.97        2.24        0.94 o
 -13   4   5        3.48        1.77        1.36 o
 -12   4   5        1.66        1.26        1.07 o
 -11   4   5       -0.29        1.38        1.06 o
 -10   4   5        1.89        3.39        1.03 o
  -9   4   5       41.09       35.07        2.18 o
  -8   4   5        6.55        8.86        1.01 o
  -7   4   5        2.49        0.58        0.86 o
  -6   4   5        5.43        5.60        0.85 o
  -5   4   5       23.97       23.78        1.54 o
  -4   4   5        0.14        1.49        0.80 o
  -3   4   5        1.56        0.70        0.77 o
  -2   4   5       10.36        5.92        1.25 o
  -1   4   5       27.51       21.12        1.76 o
   0   4   5        0.33        1.29        0.72 o
   1   4   5      108.28       97.29        3.94 o
   2   4   5        4.18        6.79        0.67 o
   3   4   5        6.67        6.40        1.04 o
   4   4   5       96.46       99.56        3.82 o
   5   4   5       40.81       40.24        2.65 o
   6   4   5       17.53       15.25        1.79 o
   7   4   5      117.37      101.90        4.63 o
   8   4   5      144.42      128.32        5.44 o
   9   4   5        5.36        6.46        1.13 o
  10   4   5       16.75       19.98        1.74 o
  11   4   5        2.71        3.55        0.87 o
  12   4   5        9.16       10.10        1.53 o
  13   4   5        0.50        0.57        0.69 o
  14   4   5        9.16       11.08        1.60 o
 -13   5   5        0.90        0.17        0.79 o
 -12   5   5        6.97        4.71        1.39 o
 -11   5   5        1.86        1.73        0.88 o
 -10   5   5       42.44       41.81        2.43 o
  -9   5   5        0.87        0.04        0.87 o
  -8   5   5       22.58       31.02        1.72 o
  -7   5   5        0.27        0.03        0.72 o
  -6   5   5       17.95       16.41        1.76 o
  -5   5   5       12.57       13.68        1.52 o
  -4   5   5       92.26      102.66        4.68 o
  -3   5   5        0.37        0.03        1.21 o
  -2   5   5       78.44       85.53        4.09 o
  -1   5   5       27.34       31.54        1.99 o
   0   5   5       26.95       23.45        1.68 o
   1   5   5        0.32        0.02        0.77 o
   2   5   5        2.22        0.13        1.05 o
   3   5   5        1.06        0.30        0.87 o
   4   5   5       79.61       78.61        4.75 o
   5   5   5       14.32       14.00        2.30 o
   6   5   5       23.80       24.43        2.60 o
   7   5   5       11.53       13.91        2.19 o
   8   5   5       17.16       16.55        1.96 o
   9   5   5       16.78       18.99        2.02 o
  10   5   5        2.40        4.82        1.08 o
  11   5   5       -1.01        0.00        0.85 o
  12   5   5        5.68        7.58        1.58 o
  -9   6   5       17.75       18.18        1.96 o
  -8   6   5       -0.10        0.29        1.39 o
  -7   6   5       16.29       14.33        1.87 o
  -6   6   5        2.18        1.87        0.89 o
  -5   6   5       14.34       15.63        1.81 o
  -4   6   5       19.37       21.14        2.34 o
  -3   6   5       18.11       16.08        2.26 o
  -2   6   5        1.03        0.16        1.00 o
  -1   6   5       31.86       30.64        2.37 o
   0   6   5        9.68       11.45        1.54 o
   1   6   5        2.76        2.40        0.93 o
   2   6   5       25.37       25.94        2.75 o
   3   6   5        6.28        8.20        1.74 o
   4   6   5        4.27        4.52        2.18 o
   5   6   5       33.98       40.00        4.44 o
   6   6   5       -0.17        0.01        1.35 o
   7   6   5        4.78        4.13        1.46 o
   8   6   5        0.43        0.75        1.99 o
 -18   0   6       28.16       20.02        3.10 o
 -16   0   6      128.55      122.78        7.05 o
 -14   0   6       93.08       74.61        5.43 o
 -12   0   6       66.32       75.27        4.13 o
 -10   0   6        3.58        0.14        1.01 o
  -8   0   6       44.59       52.01        2.79 o
  -6   0   6       49.17       33.18        2.75 o
  -4   0   6     1059.58     1141.89       31.91 o
  -2   0   6      281.04      256.83        9.14 o
   0   0   6     2190.50     2253.01       64.20 o
   2   0   6      290.61      347.89        7.74 o
   4   0   6     3456.52     3249.95      101.22 o
   6   0   6       14.62       13.52        1.48 o
   8   0   6      656.26      666.85       17.39 o
  10   0   6        0.09        2.02        0.72 o
  12   0   6        5.63        2.44        1.99 o
  14   0   6       26.20       28.95        3.78 o
  16   0   6        0.56        1.26        2.16 o
 -19   1   6       -2.02        0.08        1.09 o
 -18   1   6       -2.04        0.64        1.48 o
 -17   1   6        1.22        1.96        1.27 o
 -16   1   6       18.58       13.45        2.35 o
 -15   1   6        3.71        3.17        1.01 o
 -14   1   6        1.39        1.57        0.75 o
 -13   1   6        1.10        0.85        0.81 o
 -12   1   6        2.44        1.47        0.69 o
 -11   1   6       20.81       14.70        1.48 o
 -10   1   6        9.56       11.89        1.11 o
  -9   1   6       10.48        8.81        1.09 o
  -8   1   6       90.55       89.52        3.09 o
  -7   1   6      120.89      152.23        3.65 o
  -6   1   6        0.72        1.63        0.41 o
  -5   1   6        8.74        8.16        0.84 o
  -4   1   6      211.99      241.21        4.84 o
  -3   1   6      173.01      176.67        3.85 o
  -2   1   6     1241.79     1186.19       24.07 o
  -1   1   6      958.34      813.23       18.66 o
   0   1   6       75.65       53.40        1.81 o
   1   1   6      138.87      127.13        2.87 o
   2   1   6      378.27      335.38        8.57 o
   3   1   6     1767.53     1870.50       36.81 o
   4   1   6     1328.62     1305.17       32.69 o
   5   1   6       63.67       85.07        2.70 o
   6   1   6      390.87      418.11        9.44 o
   7   1   6       64.79       67.21        2.55 o
   8   1   6      306.90      295.69        7.96 o
   9   1   6       24.77       28.60        1.42 o
  10   1   6      584.99      556.54       13.94 o
  11   1   6      139.68      129.12        4.65 o
  12   1   6       46.87       45.24        2.85 o
  13   1   6       64.97       63.16        4.34 o
  14   1   6        4.72        4.73        1.41 o
  15   1   6        0.95        0.03        1.17 o
  16   1   6       34.41       36.03        3.31 o
  17   1   6        2.06        0.11        1.08 o
 -18   2   6       14.66       11.75        2.58 o
 -17   2   6        0.35        0.20        0.93 o
 -16   2   6       36.24       31.24        3.35 o
 -15   2   6        8.97        9.32        1.76 o
 -14   2   6      119.34      105.90        6.39 o
 -13   2   6       18.49       20.66        2.14 o
 -12   2   6       68.01       81.00        3.49 o
 -11   2   6      109.32      104.67        5.60 o
 -10   2   6        1.62        0.93        0.79 o
  -9   2   6       61.60       73.54        3.00 o
  -8   2   6       63.46       75.76        2.97 o
  -7   2   6        7.79        8.19        0.92 o
  -6   2   6       81.78       81.95        2.79 o
  -5   2   6       15.60       24.04        0.94 o
  -4   2   6      259.98      210.02        6.44 o
  -3   2   6        0.80        0.01        0.56 o
  -2   2   6      599.47      623.39       10.75 o
  -1   2   6      999.87      984.44       15.08 o
   0   2   6     1066.68     1065.53       20.55 o
   1   2   6      868.93      826.10       15.57 o
   2   2   6      160.39      159.79        3.01 o
   3   2   6      823.35      783.79       16.08 o
   4   2   6      103.98      129.59        3.32 o
   5   2   6      110.07       79.38        3.54 o
   6   2   6        7.60        6.78        0.98 o
   7   2   6      269.70      274.26        8.23 o
   8   2   6       73.61       74.11        3.37 o
   9   2   6      135.72      136.38        5.16 o
  10   2   6       18.18       16.72        1.75 o
  11   2   6        7.73        6.62        1.25 o
  12   2   6       13.46       10.93        1.68 o
  13   2   6       59.42       54.45        3.44 o
  14   2   6       69.54       71.07        4.77 o
  15   2   6        0.96        2.04        0.72 o
  16   2   6        7.23        5.22        1.96 o
 -17   3   6       33.59       37.70        3.45 o
 -16   3   6       14.07       16.04        2.46 o
 -15   3   6       50.02       60.51        5.64 o
 -14   3   6        6.44        3.58        1.55 o
 -13   3   6        8.71        6.63        1.76 o
 -12   3   6       20.07       16.49        2.25 o
 -11   3   6       50.46       46.93        3.55 o
 -10   3   6       29.64       39.02        2.55 o
  -9   3   6      147.53      143.38        6.67 o
  -8   3   6       38.34       46.47        2.79 o
  -7   3   6      184.74      199.87        5.33 o
  -6   3   6       29.82       33.75        1.48 o
  -5   3   6      110.25      127.34        3.20 o
  -4   3   6        2.29        1.49        0.60 o
  -3   3   6      352.58      382.76        7.64 o
  -2   3   6        0.04        0.14        0.35 o
  -1   3   6       19.22        9.03        1.11 o
   0   3   6        8.44        8.26        0.80 o
   1   3   6       41.18       46.90        1.41 o
   2   3   6       23.04       17.68        0.98 o
   3   3   6      201.24      222.39        5.46 o
   4   3   6      201.92      199.17        5.03 o
   5   3   6       80.82       76.14        2.68 o
   6   3   6       25.30       22.45        1.62 o
   7   3   6      150.00      157.56        4.75 o
   8   3   6        8.20        9.35        1.13 o
   9   3   6        0.61        0.35        0.72 o
  10   3   6       32.91       34.01        2.02 o
  11   3   6        1.50        1.13        0.73 o
  12   3   6        0.35        0.41        0.88 o
  13   3   6        8.54       12.14        1.28 o
  14   3   6       27.04       24.29        2.44 o
  15   3   6        8.26        5.79        1.54 o
 -15   4   6        3.77        2.76        1.32 o
 -14   4   6        0.02        0.04        1.85 o
 -13   4   6        2.48        2.12        1.04 o
 -12   4   6        9.08        7.02        1.80 o
 -11   4   6       15.42       16.31        2.22 o
 -10   4   6        0.74        0.01        0.69 o
  -9   4   6       16.37       17.31        1.62 o
  -8   4   6        1.74        0.81        0.76 o
  -7   4   6       12.07        9.06        1.29 o
  -6   4   6       23.88       19.64        1.81 o
  -5   4   6       66.69       75.71        2.73 o
  -4   4   6        1.26        0.56        0.67 o
  -3   4   6        0.12        2.11        0.44 o
  -2   4   6       40.58       43.75        2.55 o
  -1   4   6        8.78        7.87        1.02 o
   0   4   6       23.23       21.12        1.44 o
   1   4   6      566.10      561.46       11.83 o
   2   4   6      217.69      224.14        5.24 o
   3   4   6      130.00      139.48        4.00 o
   4   4   6       14.17       16.48        1.50 o
   5   4   6        0.67        0.03        0.50 o
   6   4   6      110.39      123.33        4.37 o
   7   4   6       50.38       52.31        2.80 o
   8   4   6       16.65       18.25        1.72 o
   9   4   6       96.32      106.43        4.31 o
  10   4   6        2.02        3.16        0.81 o
  11   4   6        4.12        2.68        1.07 o
  12   4   6        0.77        0.04        0.81 o
  13   4   6       39.48       36.80        3.43 o
  14   4   6        1.91        0.98        0.94 o
 -13   5   6       12.47       10.42        2.22 o
 -12   5   6        6.50        6.14        1.36 o
 -11   5   6       10.54        9.97        1.65 o
 -10   5   6        0.77        0.82        1.17 o
  -9   5   6       61.72       53.96        2.95 o
  -8   5   6       -0.20        1.18        0.61 o
  -7   5   6       18.41       14.78        1.57 o
  -6   5   6       -0.25        0.20        0.81 o
  -5   5   6       15.33       15.81        1.61 o
  -4   5   6        4.38        3.77        1.03 o
  -3   5   6       13.47       14.82        1.80 o
  -2   5   6        3.26        2.92        1.04 o
  -1   5   6       -0.75        0.24        0.87 o
   0   5   6       28.73       25.73        2.15 o
   1   5   6        0.92        1.64        1.33 o
   2   5   6      132.07      126.91        5.29 o
   3   5   6       81.36       81.24        4.88 o
   4   5   6        3.58        6.69        1.20 o
   5   5   6        0.97        0.96        0.81 o
   6   5   6        2.16        1.83        1.11 o
   7   5   6        0.97        0.44        0.84 o
   8   5   6       14.47       13.53        3.37 o
   9   5   6        9.52        4.48        2.65 o
  10   5   6       -2.52        0.63        1.20 o
  11   5   6        9.97       12.34        2.74 o
  -9   6   6        1.77        1.32        1.24 o
  -8   6   6       16.30       17.56        1.97 o
  -7   6   6        9.49       10.25        1.50 o
  -6   6   6        4.77        3.41        1.12 o
  -5   6   6       27.28       30.85        2.19 o
  -4   6   6       17.90       17.10        1.88 o
  -3   6   6       32.31       34.89        4.31 o
  -2   6   6        2.14        3.49        1.53 o
  -1   6   6       -0.35        0.18        0.86 o
   0   6   6        4.92        2.83        1.25 o
   1   6   6       24.06       19.92        2.12 o
   2   6   6       11.35       11.83        2.28 o
   3   6   6        1.78        1.02        1.33 o
   4   6   6       -0.12        1.30        1.88 o
   5   6   6       12.48        8.89        3.05 o
   6   6   6        2.01        1.26        1.24 o
   7   6   6       29.29       32.45        3.11 o
 -17   0   7       25.30       30.34        2.83 o
 -15   0   7       11.80       14.91        2.23 o
 -13   0   7       -0.40        2.59        0.76 o
 -11   0   7      101.09       83.74        5.21 o
  -9   0   7       28.25       23.03        2.27 o
  -7   0   7      144.30      192.48        5.92 o
  -5   0   7      360.16      403.24       11.95 o
  -3   0   7     1704.29     1841.50       50.49 o
  -1   0   7      455.02      354.41       11.69 o
   1   0   7        0.95        0.01        1.60 o
   3   0   7      592.15      564.41       14.95 o
   5   0   7      433.97      456.95       14.17 o
   7   0   7      215.65      214.12        8.17 o
   9   0   7        3.97        1.59        1.06 o
  11   0   7       35.49       47.79        2.87 o
  13   0   7        3.79        2.58        1.58 o
  15   0   7       54.27       46.67        5.91 o
  17   0   7       61.65       40.95        6.83 o
 -19   1   7        8.20        7.78        1.70 o
 -18   1   7        1.42        3.13        1.89 o
 -17   1   7        4.38        5.05        1.22 o
 -16   1   7       13.21        9.59        1.70 o
 -15   1   7        0.65        0.04        0.68 o
 -14   1   7        7.69        8.14        1.32 o
 -13   1   7      122.31      116.04        5.16 o
 -12   1   7        4.37        1.39        0.75 o
 -11   1   7       22.03       34.03        1.40 o
 -10   1   7       16.22       24.83        1.19 o
  -9   1   7      260.58      245.18        6.31 o
  -8   1   7        3.04        5.77        0.59 o
  -7   1   7      418.65      428.92        9.08 o
  -6   1   7       10.12       11.46        0.85 o
  -5   1   7        5.19        2.53        0.65 o
  -4   1   7      317.70      259.22        6.19 o
  -3   1   7      394.91      411.84        7.49 o
  -2   1   7        0.46        0.45        0.68 o
  -1   1   7     2977.46     3004.63       71.29 o
   0   1   7        2.87        8.85        0.60 o
   1   1   7     2388.74     2264.08       40.52 o
   2   1   7     1089.32      862.06       22.79 o
   3   1   7       31.62       42.40        1.54 o
   4   1   7       26.04       24.08        1.61 o
   5   1   7        5.60        6.36        0.92 o
   6   1   7       24.87       19.86        1.66 o
   7   1   7      265.07      303.17        7.02 o
   8   1   7      172.29      162.42        5.16 o
   9   1   7       17.58       17.45        1.42 o
  10   1   7       14.43       15.87        1.39 o
  11   1   7       97.59      107.07        4.28 o
  12   1   7       24.36       27.75        2.54 o
  13   1   7       29.69       26.14        2.83 o
  14   1   7        0.70        1.06        1.05 o
  15   1   7        3.93        6.54        1.49 o
  16   1   7       -0.91        1.46        0.72 o
  17   1   7       -0.01        1.77        1.18 o
 -18   2   7       17.39       14.61        2.90 o
 -17   2   7        4.25        7.62        1.49 o
 -16   2   7       15.36        7.95        2.56 o
 -15   2   7        3.05        2.59        1.18 o
 -14   2   7        8.15       10.16        1.71 o
 -13   2   7        1.77        2.67        0.95 o
 -12   2   7       40.11       38.90        2.60 o
 -11   2   7      164.03      148.60        6.06 o
 -10   2   7      166.80      161.63        6.01 o
  -9   2   7       -0.15        0.30        0.40 o
  -8   2   7      183.07      168.61        7.69 o
  -7   2   7      227.54      238.23        8.91 o
  -6   2   7      472.95      507.88       16.07 o
  -5   2   7       33.56       40.87        1.92 o
  -4   2   7        2.19        0.07        0.67 o
  -3   2   7        9.43        9.19        0.97 o
  -2   2   7      233.29      234.13        4.71 o
  -1   2   7      226.02      239.35        4.33 o
   0   2   7     1272.30     1100.83       19.40 o
   1   2   7       55.64       46.38        1.34 o
   2   2   7        6.99        2.01        0.65 o
   3   2   7      256.72      201.63        5.74 o
   4   2   7      539.61      518.18       11.09 o
   5   2   7      156.63      150.15        4.05 o
   6   2   7      130.66      113.79        4.16 o
   7   2   7       80.11       99.70        3.09 o
   8   2   7      184.16      183.40        6.32 o
   9   2   7        9.03        7.08        1.38 o
  10   2   7       52.95       49.06        3.00 o
  11   2   7      113.21      102.17        4.90 o
  12   2   7        9.38       12.29        1.48 o
  13   2   7       22.31       26.21        2.46 o
  14   2   7        1.13        1.76        1.24 o
  15   2   7       28.95       28.25        3.07 o
  16   2   7        1.06        0.38        1.22 o
 -17   3   7        1.20        0.09        1.75 o
 -16   3   7       28.83       27.61        3.10 o
 -15   3   7       -0.02        1.87        0.84 o
 -14   3   7       34.09       38.69        3.19 o
 -13   3   7       15.72       29.46        2.26 o
 -12   3   7        1.51        1.64        0.84 o
 -11   3   7       33.69       32.06        2.94 o
 -10   3   7        0.36        0.64        1.01 o
  -9   3   7        1.03        0.19        1.15 o
  -8   3   7       14.46       16.48        1.59 o
  -7   3   7        0.80        0.08        0.56 o
  -6   3   7      435.16      421.72       10.54 o
  -5   3   7       24.89       26.15        1.55 o
  -4   3   7       14.76       17.10        1.06 o
  -3   3   7        2.92        3.57        0.63 o
  -2   3   7        1.11        3.38        0.59 o
  -1   3   7       27.02       17.98        1.22 o
   0   3   7       81.09       77.94        2.21 o
   1   3   7        7.70        3.46        0.67 o
   2   3   7        1.09        1.68        0.47 o
   3   3   7       20.45       23.58        1.16 o
   4   3   7      452.57      463.14        9.06 o
   5   3   7       16.08       24.62        1.39 o
   6   3   7      128.56      119.33        4.83 o
   7   3   7       86.04       81.63        3.80 o
   8   3   7       -0.47        0.01        0.64 o
   9   3   7        7.51       10.97        1.32 o
  10   3   7       37.35       35.83        2.54 o
  11   3   7       14.71       10.99        1.91 o
  12   3   7       43.23       40.85        3.59 o
  13   3   7        1.82        0.39        1.08 o
  14   3   7       43.79       34.63        3.05 o
  15   3   7        8.58        5.62        1.98 o
 -15   4   7        0.28        0.21        1.16 o
 -14   4   7       11.51       10.78        2.20 o
 -13   4   7        2.28        1.72        1.38 o
 -12   4   7       37.92       40.67        3.28 o
 -11   4   7        2.99        2.12        0.94 o
 -10   4   7       18.07       20.66        1.79 o
  -9   4   7        2.31        2.27        0.82 o
  -8   4   7       32.44       32.14        2.18 o
  -7   4   7       11.86       13.47        1.31 o
  -6   4   7       58.51       59.07        2.63 o
  -5   4   7      122.37      123.99        4.66 o
  -4   4   7       59.35       61.72        2.88 o
  -3   4   7       19.64       15.29        1.61 o
  -2   4   7      183.90      208.79        5.98 o
  -1   4   7       47.44       53.76        2.65 o
   0   4   7      141.30      125.87        5.14 o
   1   4   7       13.42       11.18        1.23 o
   2   4   7       73.60       66.70        2.92 o
   3   4   7       55.97       57.53        3.70 o
   4   4   7        0.71        1.35        0.94 o
   5   4   7        1.09        0.46        1.10 o
   6   4   7       74.24       83.56        3.39 o
   7   4   7       -0.04        0.01        0.70 o
   8   4   7       25.18       22.46        1.99 o
   9   4   7        1.56        0.03        1.04 o
  10   4   7       14.46       20.05        1.68 o
  11   4   7        0.71        0.09        1.02 o
  12   4   7       15.50       14.22        2.27 o
  13   4   7       -0.64        0.18        1.21 o
 -12   5   7        7.17        8.12        1.94 o
 -11   5   7        2.18        2.71        1.34 o
 -10   5   7       -0.28        0.15        0.84 o
  -9   5   7        0.63        0.87        1.75 o
  -8   5   7        4.58        5.14        0.96 o
  -7   5   7        2.08        2.02        0.84 o
  -6   5   7        9.65        9.77        1.50 o
  -5   5   7        1.63        1.85        0.91 o
  -4   5   7        3.76        1.33        0.93 o
  -3   5   7        0.72        1.32        0.65 o
  -2   5   7        8.94        9.60        2.68 o
  -1   5   7       74.54       77.28        4.60 o
   0   5   7       14.03       15.02        1.72 o
   1   5   7       46.72       46.58        2.78 o
   2   5   7       -1.22        0.03        0.93 o
   3   5   7        5.65        4.97        1.41 o
   4   5   7       40.93       42.02        3.33 o
   5   5   7       -0.54        0.01        1.18 o
   6   5   7        7.77        5.12        1.82 o
   7   5   7        6.89        8.87        1.77 o
   8   5   7        2.46        2.75        1.96 o
   9   5   7        3.48        7.48        1.96 o
  10   5   7        5.65        4.43        2.43 o
  11   5   7        2.71        2.93        1.73 o
  -8   6   7       13.35       11.50        1.84 o
  -7   6   7        4.38        3.52        1.12 o
  -6   6   7       19.26       17.63        1.95 o
  -5   6   7        5.18        7.35        1.67 o
  -4   6   7       11.94       13.61        2.29 o
  -3   6   7       13.04       11.40        2.50 o
  -2   6   7        5.11        5.71        2.21 o
  -1   6   7       -0.02        0.02        1.72 o
   0   6   7        4.81        4.56        1.20 o
   1   6   7        1.42        2.89        0.93 o
   2   6   7        6.11        5.94        1.55 o
   3   6   7        4.37        2.63        1.52 o
   4   6   7       20.27       25.38        2.83 o
   5   6   7       24.87       25.58        3.71 o
   6   6   7       55.76       48.02        4.37 o
 -18   0   8        2.22        0.24        1.65 o
 -16   0   8       11.17        8.03        2.14 o
 -14   0   8       38.29       33.83        3.21 o
 -12   0   8       44.72       25.90        3.27 o
 -10   0   8       46.43       67.72        3.14 o
  -8   0   8      138.68      141.41        5.96 o
  -6   0   8      934.41      973.44       28.86 o
  -4   0   8      118.07       86.52        4.79 o
  -2   0   8       33.56       31.16        1.67 o
   0   0   8       45.22       33.37        2.38 o
   2   0   8     1218.83     1491.05       29.55 o
   4   0   8      515.38      454.27       16.48 o
   6   0   8        4.62        4.22        1.03 o
   8   0   8       38.48       45.93        4.06 o
  10   0   8      493.46      467.18       17.35 o
  12   0   8        5.95        6.80        1.96 o
  14   0   8       19.56       28.75        3.47 o
  16   0   8       13.96       16.67        3.55 o
 -18   1   8       42.21       30.97        3.90 o
 -17   1   8        0.55        0.00        1.05 o
 -16   1   8       54.02       53.56        3.42 o
 -15   1   8        9.82       13.86        1.59 o
 -14   1   8        0.88        0.21        1.04 o
 -13   1   8        3.90        6.29        0.91 o
 -12   1   8       21.00       23.54        1.57 o
 -11   1   8       59.27       60.75        2.40 o
 -10   1   8      315.21      328.62        7.50 o
  -9   1   8       17.96       13.63        1.20 o
  -8   1   8      792.12      840.38       16.28 o
  -7   1   8       76.25       60.69        2.50 o
  -6   1   8       42.97       49.91        1.73 o
  -5   1   8       28.53       31.20        1.18 o
  -4   1   8      511.44      493.39       10.28 o
  -3   1   8      541.14      501.57       10.86 o
  -2   1   8       92.71      104.42        3.32 o
  -1   1   8      432.91      371.61       11.43 o
   0   1   8      742.87      729.77       16.22 o
   1   1   8      602.89      554.45       13.34 o
   2   1   8       19.51        9.89        1.09 o
   3   1   8        0.78        0.28        0.48 o
   4   1   8      910.93      783.12       23.02 o
   5   1   8       26.58        7.74        1.73 o
   6   1   8       38.30       30.09        2.16 o
   7   1   8        2.02        1.90        0.62 o
   8   1   8      131.05      150.27        4.31 o
   9   1   8       15.23       20.12        1.52 o
  10   1   8        1.40        2.09        0.63 o
  11   1   8        2.32        3.43        1.05 o
  12   1   8        2.73        2.16        1.05 o
  13   1   8        1.02        1.99        1.18 o
  14   1   8       -0.39        0.01        0.94 o
  15   1   8        0.10        0.49        0.92 o
  16   1   8       12.34       10.20        2.38 o
 -18   2   8        9.31        5.41        1.98 o
 -17   2   8       17.98       13.06        2.95 o
 -16   2   8        2.09        4.15        1.01 o
 -15   2   8       26.89       25.30        2.75 o
 -14   2   8        5.35        6.21        1.56 o
 -13   2   8       27.70       28.66        2.23 o
 -12   2   8       74.52       60.99        3.74 o
 -11   2   8        3.29        4.68        0.92 o
 -10   2   8        6.62        6.96        1.20 o
  -9   2   8      286.91      327.69        8.93 o
  -8   2   8       45.37       34.12        2.51 o
  -7   2   8      104.79       98.35        4.14 o
  -6   2   8       32.06       30.63        1.63 o
  -5   2   8      105.98       89.73        3.99 o
  -4   2   8        6.52        8.44        0.86 o
  -3   2   8      473.92      474.99       10.02 o
  -2   2   8      750.24      735.21       17.17 o
  -1   2   8      231.06      239.20        4.82 o
   0   2   8       86.21       57.00        2.26 o
   1   2   8        4.17       12.96        0.46 o
   2   2   8      484.79      480.89        8.99 o
   3   2   8       77.26       70.11        2.43 o
   4   2   8       14.01       21.39        1.10 o
   5   2   8       74.14       75.13        2.45 o
   6   2   8       90.21       96.46        3.30 o
   7   2   8        1.02        0.48        0.61 o
   8   2   8        7.32        7.50        1.08 o
   9   2   8       20.21       18.70        1.76 o
  10   2   8      211.01      210.68        7.41 o
  11   2   8       20.03       18.92        1.82 o
  12   2   8       43.30       43.94        3.51 o
  13   2   8        0.09        1.01        1.12 o
  14   2   8       50.21       42.07        4.04 o
  15   2   8       11.74        8.44        2.30 o
  16   2   8        8.28        8.00        1.95 o
 -17   3   8        0.12        1.87        1.34 o
 -16   3   8        8.29        6.88        1.92 o
 -15   3   8        4.00        2.03        1.36 o
 -14   3   8        2.24        0.93        1.10 o
 -13   3   8        9.95       12.46        2.05 o
 -12   3   8       22.73       31.53        2.54 o
 -11   3   8        1.05        0.76        1.44 o
 -10   3   8       -1.15        0.01        0.70 o
  -9   3   8       -0.36        1.48        0.70 o
  -8   3   8       20.73       21.65        1.52 o
  -7   3   8      107.35      117.30        3.71 o
  -6   3   8        3.57        2.83        0.97 o
  -5   3   8      257.05      235.37        6.95 o
  -4   3   8      144.05      113.91        4.44 o
  -3   3   8      100.58       95.65        3.43 o
  -2   3   8        0.78        2.84        0.69 o
  -1   3   8      360.92      370.81        7.85 o
   0   3   8        9.08        7.13        0.82 o
   1   3   8      301.00      275.24        4.68 o
   2   3   8       22.65       29.10        1.03 o
   3   3   8      165.07      159.15        4.02 o
   4   3   8        1.25        4.17        0.64 o
   5   3   8        1.35        0.13        0.61 o
   6   3   8       39.37       45.16        2.36 o
   7   3   8       57.10       66.24        2.96 o
   8   3   8       12.41       14.59        1.51 o
   9   3   8      238.79      228.77        8.09 o
  10   3   8        2.11        0.64        0.78 o
  11   3   8       30.74       29.59        2.38 o
  12   3   8        0.18        3.24        1.38 o
  13   3   8       89.38       78.81        5.65 o
  14   3   8        0.87        0.92        2.44 o
  15   3   8       28.28       24.64        3.07 o
 -15   4   8       35.22       36.14        3.42 o
 -14   4   8        3.53        4.34        1.51 o
 -13   4   8        4.00        2.90        1.34 o
 -12   4   8        0.51        0.12        1.00 o
 -11   4   8       73.60       67.28        4.71 o
 -10   4   8       18.39       11.72        1.78 o
  -9   4   8       61.68       61.34        3.23 o
  -8   4   8        6.24        7.48        1.20 o
  -7   4   8        8.65        8.59        1.71 o
  -6   4   8       35.47       34.39        2.02 o
  -5   4   8       33.42       38.88        2.19 o
  -4   4   8       62.82       53.78        3.04 o
  -3   4   8      308.35      296.47       11.69 o
  -2   4   8        6.61        6.24        1.04 o
  -1   4   8       40.38       46.73        2.51 o
   0   4   8        0.75        2.69        0.99 o
   1   4   8      102.29       87.25        2.96 o
   2   4   8       53.18       59.63        2.20 o
   3   4   8       53.32       58.01        2.63 o
   4   4   8       67.16       66.87        4.18 o
   5   4   8        0.14        0.06        0.87 o
   6   4   8       12.75       11.31        2.16 o
   7   4   8        1.53        0.14        0.83 o
   8   4   8        0.33        0.45        0.72 o
   9   4   8        8.88       10.46        1.42 o
  10   4   8        9.10        7.65        1.55 o
  11   4   8        0.91        2.08        0.81 o
  12   4   8       -0.27        0.32        1.07 o
  13   4   8        0.85        0.14        1.09 o
 -12   5   8       -1.08        0.45        0.78 o
 -11   5   8        5.88        4.68        1.64 o
 -10   5   8        5.28        5.87        1.53 o
  -9   5   8        3.38        3.72        1.27 o
  -8   5   8       22.76       16.04        2.39 o
  -7   5   8        1.31        0.65        1.27 o
  -6   5   8        5.05        4.85        1.17 o
  -5   5   8       76.74       70.06        3.70 o
  -4   5   8       38.43       39.90        3.22 o
  -3   5   8       30.49       28.88        2.86 o
  -2   5   8       14.60       17.49        2.18 o
  -1   5   8       16.43       14.93        2.16 o
   0   5   8       40.06       42.75        2.66 o
   1   5   8       24.17       25.24        2.02 o
   2   5   8        1.24        1.53        1.46 o
   3   5   8       46.62       49.31        2.98 o
   4   5   8        0.08        0.09        1.42 o
   5   5   8       55.53       62.39        4.07 o
   6   5   8        2.93        3.31        1.29 o
   7   5   8       40.22       40.53        3.64 o
   8   5   8        4.93        3.05        2.05 o
   9   5   8       18.58       10.72        3.38 o
  10   5   8        8.57       11.00        2.70 o
  -8   6   8        1.26        0.00        1.68 o
  -7   6   8       -1.50        0.75        0.89 o
  -6   6   8        1.17        1.04        1.24 o
  -5   6   8        1.77        0.21        1.36 o
  -4   6   8        9.01       10.70        2.05 o
  -3   6   8       34.35       31.11        3.40 o
  -2   6   8        9.53        5.73        2.28 o
  -1   6   8        5.10        7.90        1.31 o
   0   6   8        5.07        3.36        2.19 o
   1   6   8       14.72       14.35        2.50 o
   2   6   8       14.39       16.84        2.49 o
   3   6   8       14.80       15.46        2.54 o
   4   6   8       25.73       24.71        2.98 o
   5   6   8        5.16        3.78        1.64 o
   6   6   8        7.40        5.51        2.73 o
 -17   0   9       -1.55        0.59        1.46 o
 -15   0   9       11.52       12.90        2.95 o
 -13   0   9      290.90      299.40       11.63 o
 -11   0   9        1.92        2.74        0.95 o
  -9   0   9       33.22       26.40        2.54 o
  -7   0   9     2211.78     2089.60       66.02 o
  -5   0   9       36.37       30.82        2.35 o
  -3   0   9     1250.01     1315.65       37.67 o
  -1   0   9       52.26       40.58        2.70 o
   1   0   9      510.30      425.12       16.18 o
   3   0   9       51.50       44.96        2.33 o
   5   0   9        0.69        0.27        0.90 o
   7   0   9      115.27      143.09        7.85 o
   9   0   9        8.17       12.69        2.40 o
  11   0   9      607.98      623.62       21.09 o
  13   0   9       22.36       28.62        3.47 o
  15   0   9        4.77        3.42        1.97 o
 -18   1   9        7.39        3.30        1.78 o
 -17   1   9       23.99       24.33        2.32 o
 -16   1   9        1.76        0.92        0.97 o
 -15   1   9       13.47       11.25        1.60 o
 -14   1   9        0.75        1.22        0.87 o
 -13   1   9      252.53      229.36        7.56 o
 -12   1   9       23.39       24.73        1.72 o
 -11   1   9       58.23       57.14        2.70 o
 -10   1   9      449.32      438.30       11.43 o
  -9   1   9      156.23      166.58        4.94 o
  -8   1   9      124.48      120.13        3.65 o
  -7   1   9      287.90      296.29        6.75 o
  -6   1   9      102.86      114.39        3.07 o
  -5   1   9      631.90      619.30       14.21 o
  -4   1   9      152.30      115.29        3.74 o
  -3   1   9       24.02       16.04        1.54 o
  -2   1   9      241.49      199.44        7.03 o
  -1   1   9      186.62      184.50        4.96 o
   0   1   9      645.21      629.15       14.38 o
   1   1   9       55.05       37.52        2.42 o
   2   1   9       -0.13        0.04        0.25 o
   3   1   9      384.32      366.39        8.13 o
   4   1   9      233.60      236.80        6.13 o
   5   1   9       10.65       13.81        1.18 o
   6   1   9      174.99      198.08        5.87 o
   7   1   9       10.44        8.27        1.27 o
   8   1   9       62.14       64.80        2.72 o
   9   1   9        5.48       10.94        1.17 o
  10   1   9        0.19        1.64        0.76 o
  11   1   9       56.04       58.49        2.75 o
  12   1   9        4.82        3.51        1.47 o
  13   1   9       20.69       22.12        2.46 o
  14   1   9        4.96        2.64        1.51 o
  15   1   9       42.68       44.18        3.81 o
  16   1   9        3.70        2.21        1.37 o
 -18   2   9       -1.35        0.77        1.09 o
 -17   2   9        1.85        1.58        1.18 o
 -16   2   9       16.04       11.70        2.23 o
 -15   2   9        2.71        5.78        1.23 o
 -14   2   9       21.93       18.68        2.04 o
 -13   2   9        7.80        7.05        1.15 o
 -12   2   9      124.76      118.09        4.63 o
 -11   2   9      193.51      184.13        6.14 o
 -10   2   9       60.13       64.31        3.20 o
  -9   2   9      141.11      115.16        5.36 o
  -8   2   9        8.33       11.57        1.25 o
  -7   2   9      264.85      264.96        6.39 o
  -6   2   9       69.30       70.00        2.43 o
  -5   2   9      193.29      214.99        5.61 o
  -4   2   9        0.92        0.86        0.44 o
  -3   2   9        0.07        0.02        0.75 o
  -2   2   9       48.56       32.77        2.17 o
  -1   2   9      859.92      789.46       17.32 o
   0   2   9       35.27       39.03        1.69 o
   1   2   9       13.54        4.99        0.87 o
   2   2   9      366.38      320.74        7.13 o
   3   2   9       84.37       81.72        2.99 o
   4   2   9        8.53        6.88        1.11 o
   5   2   9      191.72      154.33        5.57 o
   6   2   9       48.35       57.01        2.29 o
   7   2   9      120.09      126.67        4.14 o
   8   2   9       26.35       26.15        1.74 o
   9   2   9       32.09       37.25        2.01 o
  10   2   9       90.16       81.88        4.23 o
  11   2   9       48.76       56.48        3.72 o
  12   2   9       35.17       27.49        3.15 o
  13   2   9       17.96       17.59        2.58 o
  14   2   9       13.46       11.72        2.42 o
  15   2   9        6.10        7.37        1.70 o
 -16   3   9        2.96        2.24        1.40 o
 -15   3   9       -0.47        0.27        1.28 o
 -14   3   9        3.50        1.52        1.30 o
 -13   3   9       -0.21        1.31        1.32 o
 -12   3   9       11.46        9.58        2.04 o
 -11   3   9       65.05       51.03        4.25 o
 -10   3   9       -1.17        0.38        1.01 o
  -9   3   9       38.91       33.34        2.59 o
  -8   3   9       81.67       83.29        3.79 o
  -7   3   9       16.22       15.47        1.44 o
  -6   3   9      453.24      446.86       16.26 o
  -5   3   9       12.77        7.72        1.31 o
  -4   3   9      143.49      129.18        6.74 o
  -3   3   9       25.54       24.50        1.77 o
  -2   3   9       36.92       41.05        1.63 o
  -1   3   9       77.71       54.70        2.40 o
   0   3   9      175.65      144.33        3.95 o
   1   3   9      137.84      130.08        2.63 o
   2   3   9      341.07      345.46        5.84 o
   3   3   9        1.71        0.59        0.48 o
   4   3   9       17.19       18.59        1.18 o
   5   3   9       15.91       15.94        1.34 o
   6   3   9      117.08      117.09        4.13 o
   7   3   9       30.83       28.97        2.17 o
   8   3   9      100.98       94.94        4.45 o
   9   3   9       30.62       26.85        2.28 o
  10   3   9       76.51       74.48        3.89 o
  11   3   9        0.51        0.07        1.08 o
  12   3   9       64.33       61.71        4.53 o
  13   3   9        2.77        1.12        1.75 o
  14   3   9       14.18       10.28        2.35 o
 -15   4   9        0.41        2.56        2.32 o
 -14   4   9        7.42       10.13        1.88 o
 -13   4   9       22.36       22.25        2.73 o
 -12   4   9        0.81        1.01        1.02 o
 -11   4   9        2.83        2.87        1.23 o
 -10   4   9       63.81       60.65        6.31 o
  -9   4   9        9.08       10.03        1.76 o
  -8   4   9       17.23       15.43        2.20 o
  -7   4   9        6.69       12.77        1.27 o
  -6   4   9        6.48        7.04        1.44 o
  -5   4   9       15.44       16.95        1.58 o
  -4   4   9       20.37       21.13        1.74 o
  -3   4   9       -0.80        0.59        0.63 o
  -2   4   9       66.13       52.54        4.17 o
  -1   4   9        2.20        2.88        1.07 o
   0   4   9      113.44      117.51        3.57 o
   1   4   9       30.37       25.43        1.28 o
   2   4   9        5.05        4.22        0.78 o
   3   4   9       30.98       28.77        1.79 o
   4   4   9        1.33        1.64        1.04 o
   5   4   9       13.07       10.94        2.11 o
   6   4   9        5.18        4.90        1.45 o
   7   4   9        3.30        2.69        1.22 o
   8   4   9       41.31       41.28        3.51 o
   9   4   9       35.14       35.95        3.32 o
  10   4   9       12.11       10.44        1.69 o
  11   4   9        5.94        4.22        1.39 o
  12   4   9       12.31        9.80        1.79 o
 -12   5   9       13.03       16.01        2.30 o
 -11   5   9        3.70        4.34        2.22 o
 -10   5   9       20.51       18.91        2.17 o
  -9   5   9       15.38       16.56        1.94 o
  -8   5   9        6.16        5.54        1.56 o
  -7   5   9       -0.43        0.18        1.14 o
  -6   5   9       34.64       27.67        2.48 o
  -5   5   9        6.08        6.62        1.19 o
  -4   5   9       23.60       28.27        2.58 o
  -3   5   9        6.13        5.66        1.62 o
  -2   5   9       12.76       10.31        2.11 o
  -1   5   9       52.88       53.44        3.97 o
   0   5   9      132.98      122.05        5.48 o
   1   5   9        9.62        7.28        1.54 o
   2   5   9       36.25       35.03        2.33 o
   3   5   9        1.91        2.42        0.89 o
   4   5   9       29.79       26.63        2.41 o
   5   5   9        0.46        0.01        1.26 o
   6   5   9       17.20       16.22        2.57 o
   7   5   9        4.50        3.15        1.45 o
   8   5   9       36.08       29.76        4.73 o
   9   5   9        0.02        0.01        0.42 o
  -7   6   9       20.36       20.76        2.53 o
  -6   6   9        0.76        0.15        2.08 o
  -5   6   9       17.33       14.53        2.60 o
  -4   6   9       13.42       13.58        2.45 o
  -3   6   9        3.38        2.28        1.53 o
  -2   6   9       20.32       22.76        2.84 o
  -1   6   9       18.08       14.98        3.01 o
   0   6   9       -1.52        0.42        0.95 o
   1   6   9       47.38       42.70        3.36 o
   2   6   9        1.87        1.31        1.24 o
   3   6   9        2.19        1.12        1.12 o
   4   6   9        2.09        2.42        1.30 o
   5   6   9       22.20       14.12        3.25 o
 -18   0  10        4.60        3.30        1.72 o
 -16   0  10      131.10      117.87       10.23 o
 -14   0  10       51.28       47.39        5.34 o
 -12   0  10      278.53      273.80       11.07 o
 -10   0  10      990.55     1028.86       31.46 o
  -8   0  10       93.65       77.59        4.66 o
  -6   0  10      226.68      178.79        8.44 o
  -4   0  10      111.52      144.28        4.84 o
  -2   0  10      143.55      118.84        4.64 o
   0   0  10      364.58      402.86       12.10 o
   2   0  10        5.34        7.11        0.93 o
   4   0  10      401.68      327.00       10.97 o
   6   0  10       12.83       18.36        2.43 o
   8   0  10        6.43       11.23        1.97 o
  10   0  10       41.97       40.82        3.29 o
  12   0  10       32.46       36.55        3.03 o
  14   0  10        5.77        6.35        2.41 o
  16   0  10        2.23        1.01        1.46 o
 -18   1  10        0.79        0.40        3.11 o
 -17   1  10       31.76       30.44        2.63 o
 -16   1  10        4.92        5.95        1.31 o
 -15   1  10      117.82      107.08        5.39 o
 -14   1  10       48.81       45.55        3.06 o
 -13   1  10       37.18       34.55        2.58 o
 -12   1  10        3.92        5.40        0.93 o
 -11   1  10        2.14        2.63        0.78 o
 -10   1  10       27.68       35.56        2.05 o
  -9   1  10        1.23        4.77        0.78 o
  -8   1  10        5.08        3.30        1.00 o
  -7   1  10       83.01       81.92        3.51 o
  -6   1  10      230.99      255.70        7.18 o
  -5   1  10       27.39       26.04        1.31 o
  -4   1  10       16.70       15.04        0.93 o
  -3   1  10      124.60      114.56        4.33 o
  -2   1  10      129.01      105.62        4.38 o
  -1   1  10        2.29        1.34        0.67 o
   0   1  10        7.77        9.63        0.92 o
   1   1  10       28.21       31.64        1.70 o
   2   1  10       81.27      109.64        2.23 o
   3   1  10      113.55      101.17        2.85 o
   4   1  10       -0.11        0.66        0.41 o
   5   1  10       61.49       47.79        2.89 o
   6   1  10      246.53      257.65        7.74 o
   7   1  10       10.06       15.37        1.29 o
   8   1  10      445.77      453.34       13.05 o
   9   1  10       59.95       60.65        3.25 o
  10   1  10      130.20      109.78        5.40 o
  11   1  10       14.45        8.51        1.43 o
  12   1  10        7.24        9.38        1.69 o
  13   1  10        4.57        6.08        1.39 o
  14   1  10       61.40       52.99        4.60 o
  15   1  10        2.38        1.79        1.07 o
 -17   2  10       -0.05        2.42        0.53 o
 -16   2  10       24.28       18.19        2.78 o
 -15   2  10       25.09       33.78        2.75 o
 -14   2  10        3.89        0.85        0.98 o
 -13   2  10       22.66       21.91        1.83 o
 -12   2  10        3.44        5.50        0.90 o
 -11   2  10       37.91       50.78        2.23 o
 -10   2  10        7.96       10.88        1.12 o
  -9   2  10       87.72       89.57        3.52 o
  -8   2  10      171.30      188.38        5.42 o
  -7   2  10       79.93       77.77        3.20 o
  -6   2  10       83.71       66.16        3.23 o
  -5   2  10       42.60       41.31        1.92 o
  -4   2  10      151.87      125.68        4.72 o
  -3   2  10       10.29       10.46        1.14 o
  -2   2  10        0.59        0.46        0.48 o
  -1   2  10      295.90      326.36        7.35 o
   0   2  10       25.29       26.01        1.47 o
   1   2  10       62.34       47.66        2.14 o
   2   2  10      310.59      293.12        6.29 o
   3   2  10        2.98        0.89        0.67 o
   4   2  10       11.91       17.18        1.24 o
   5   2  10       71.87       75.74        3.29 o
   6   2  10       19.65       28.55        1.48 o
   7   2  10       71.68       70.44        3.04 o
   8   2  10       14.02        9.32        1.43 o
   9   2  10      166.51      175.05        5.47 o
  10   2  10      129.59      118.51        5.45 o
  11   2  10       11.53       13.57        2.12 o
  12   2  10        9.23        9.40        1.84 o
  13   2  10       49.75       53.45        4.02 o
  14   2  10        3.17        4.86        1.52 o
  15   2  10        8.68        6.48        2.06 o
 -16   3  10        4.19        5.17        1.55 o
 -15   3  10       19.71       19.04        2.08 o
 -14   3  10       -0.18        0.01        0.78 o
 -13   3  10       -0.56        0.92        0.83 o
 -12   3  10       29.07       31.66        2.83 o
 -11   3  10       32.83       25.38        2.96 o
 -10   3  10       36.17       34.68        3.04 o
  -9   3  10      246.46      251.78        8.32 o
  -8   3  10       25.74       17.14        2.09 o
  -7   3  10      221.55      216.08        7.49 o
  -6   3  10      104.20       94.11        3.82 o
  -5   3  10       63.12       70.80        3.12 o
  -4   3  10       49.38       54.16        2.40 o
  -3   3  10        9.88        8.39        1.04 o
  -2   3  10       57.04       50.05        2.20 o
  -1   3  10      140.39      141.84        3.97 o
   0   3  10        2.43        7.28        0.57 o
   1   3  10       28.38       27.20        1.28 o
   2   3  10       63.96       70.13        2.29 o
   3   3  10      123.60      102.36        3.82 o
   4   3  10        6.53        7.86        0.86 o
   5   3  10       26.81       19.95        1.76 o
   6   3  10       11.86        9.42        1.36 o
   7   3  10       42.21       47.31        2.35 o
   8   3  10        5.64        4.15        1.14 o
   9   3  10       54.44       59.23        3.18 o
  10   3  10        1.42        0.99        0.74 o
  11   3  10       -0.37        0.09        0.87 o
  12   3  10        1.24        0.74        0.89 o
  13   3  10        0.03        0.00        1.13 o
 -14   4  10        0.63        0.63        0.95 o
 -13   4  10       14.52       11.90        2.50 o
 -12   4  10        1.97        6.45        1.76 o
 -11   4  10        0.20        1.47        0.85 o
 -10   4  10        3.53        4.21        1.36 o
  -9   4  10       11.68        9.44        1.87 o
  -8   4  10       44.42       38.18        3.66 o
  -7   4  10        0.21        0.21        0.76 o
  -6   4  10       22.58       27.59        2.30 o
  -5   4  10       87.90       88.08        7.36 o
  -4   4  10       76.07       71.57        6.59 o
  -3   4  10       77.93       75.47        4.69 o
  -2   4  10        1.54        0.43        0.84 o
  -1   4  10       18.91       23.43        1.65 o
   0   4  10       22.64       20.00        1.34 o
   1   4  10      109.72       96.75        2.57 o
   2   4  10      112.02      114.80        2.62 o
   3   4  10       52.33       47.20        2.16 o
   4   4  10        0.78        0.00        0.87 o
   5   4  10       64.01       59.77        4.31 o
   6   4  10       15.17       13.53        2.44 o
   7   4  10       10.49       11.24        2.00 o
   8   4  10       10.58        4.93        3.13 o
   9   4  10       39.41       33.27        3.57 o
  10   4  10        5.04        5.74        1.61 o
  11   4  10       31.57       25.75        4.82 o
  12   4  10        6.30        7.33        1.27 o
 -11   5  10        4.44        4.43        1.28 o
 -10   5  10        0.44        0.72        0.80 o
  -9   5  10       31.72       26.64        4.43 o
  -8   5  10       -0.05        0.90        0.62 o
  -7   5  10       39.44       32.08        3.20 o
  -6   5  10        3.57        2.87        1.20 o
  -5   5  10        7.30        7.71        1.73 o
  -4   5  10       29.98       36.08        3.06 o
  -3   5  10       41.22       37.29        3.49 o
  -2   5  10       32.69       35.39        3.08 o
  -1   5  10       27.20       32.49        2.86 o
   0   5  10       -0.17        0.20        0.84 o
   1   5  10       30.58       29.81        2.22 o
   2   5  10        1.47        1.19        1.07 o
   3   5  10        3.32        2.88        0.95 o
   4   5  10        2.62        1.72        0.99 o
   5   5  10        2.43        0.77        1.10 o
   6   5  10        1.15        0.28        0.95 o
   7   5  10        4.05        3.67        1.55 o
   8   5  10       10.09       10.48        2.20 o
   9   5  10       -1.70        0.23        1.57 o
  -6   6  10        7.98        5.47        1.95 o
  -5   6  10        4.08        2.75        1.72 o
  -4   6  10        4.56        2.05        1.50 o
  -3   6  10        2.44        0.72        1.15 o
  -2   6  10        9.53        8.50        2.22 o
  -1   6  10        1.47        0.05        1.10 o
   0   6  10       30.08       22.11        3.21 o
   1   6  10        6.03        6.50        1.83 o
   2   6  10        5.22        5.43        1.52 o
   3   6  10        7.38        6.54        1.71 o
 -17   0  11      248.41      238.46       16.04 o
 -15   0  11       53.30       52.25        5.82 o
 -13   0  11        6.87        4.66        2.21 o
 -11   0  11       -0.54        1.01        1.22 o
  -9   0  11       39.35       35.54        2.85 o
  -7   0  11      600.98      650.80       19.66 o
  -5   0  11      175.88      116.18        6.96 o
  -3   0  11      239.61      217.06        7.09 o
  -1   0  11       14.13       18.03        1.42 o
   1   0  11       35.41       27.87        2.22 o
   3   0  11       34.51       38.57        2.49 o
   5   0  11       42.19       47.42        4.19 o
   7   0  11       36.69       31.24        4.13 o
   9   0  11      305.15      310.94       16.85 o
  11   0  11       15.33       18.49        2.18 o
  13   0  11        0.97        0.58        0.97 o
  15   0  11       -3.66        0.63        1.01 o
 -18   1  11       13.56       12.05        3.32 o
 -17   1  11        0.75        0.87        1.19 o
 -16   1  11       50.77       47.46        3.28 o
 -15   1  11       -0.10        0.01        0.76 o
 -14   1  11       24.80       28.16        2.18 o
 -13   1  11      169.00      183.92        6.54 o
 -12   1  11       17.30       13.90        1.69 o
 -11   1  11       -0.54        0.11        0.50 o
 -10   1  11       42.77       38.80        2.58 o
  -9   1  11      130.35      118.44        5.03 o
  -8   1  11       43.60       40.50        2.49 o
  -7   1  11       70.05       60.95        3.21 o
  -6   1  11        7.86        4.92        0.95 o
  -5   1  11       40.00       29.15        1.89 o
  -4   1  11       15.09       17.27        1.37 o
  -3   1  11      219.91      290.41        6.77 o
  -2   1  11       80.80       75.22        2.84 o
  -1   1  11      644.57      649.98       14.58 o
   0   1  11        0.98        0.20        0.76 o
   1   1  11      124.89      107.00        4.41 o
   2   1  11      102.97       97.78        3.01 o
   3   1  11      172.96      130.83        4.43 o
   4   1  11       29.80       24.34        1.69 o
   5   1  11      243.20      232.62        7.64 o
   6   1  11       99.14      135.51        5.11 o
   7   1  11      183.30      209.12        7.92 o
   8   1  11       28.19       26.63        2.63 o
   9   1  11        0.07        1.53        0.69 o
  10   1  11       82.44       82.88        4.09 o
  11   1  11      163.89      162.54        5.59 o
  12   1  11        3.53        4.87        0.99 o
  13   1  11        7.52        7.58        1.87 o
  14   1  11        0.57        0.24        1.44 o
  15   1  11       15.16       10.77        2.61 o
 -17   2  11        1.12        0.00        1.55 o
 -16   2  11        1.02        0.55        0.81 o
 -15   2  11       16.00       12.52        2.43 o
 -14   2  11        2.84        2.03        0.92 o
 -13   2  11       42.41       34.75        2.51 o
 -12   2  11       10.54        6.72        1.45 o
 -11   2  11      171.96      160.32        5.76 o
 -10   2  11       84.03       79.72        3.50 o
  -9   2  11        5.71        4.67        1.01 o
  -8   2  11       39.32       48.94        2.20 o
  -7   2  11       40.46       49.97        2.18 o
  -6   2  11       34.03       31.40        1.97 o
  -5   2  11        0.68        0.51        0.61 o
  -4   2  11       32.53       32.21        1.85 o
  -3   2  11        2.55        1.28        0.74 o
  -2   2  11       54.74       59.04        2.65 o
  -1   2  11       61.13       48.25        2.15 o
   0   2  11      339.01      371.62        8.49 o
   1   2  11       52.81       60.45        2.27 o
   2   2  11       22.84       38.40        1.17 o
   3   2  11       25.98       35.61        1.38 o
   4   2  11      259.25      260.19        7.02 o
   5   2  11       21.15       17.71        1.71 o
   6   2  11       46.40       45.24        2.38 o
   7   2  11       34.94       38.83        2.05 o
   8   2  11      226.12      224.76        7.89 o
   9   2  11        7.81        5.05        1.35 o
  10   2  11       16.36       10.65        1.94 o
  11   2  11       36.81       32.37        3.26 o
  12   2  11        2.17        1.70        1.40 o
  13   2  11       10.12       12.02        2.15 o
  14   2  11       30.41       26.70        3.31 o
 -16   3  11       17.50       16.31        2.57 o
 -15   3  11        0.90        0.64        0.83 o
 -14   3  11       19.74       17.78        2.18 o
 -13   3  11        5.72        4.08        1.24 o
 -12   3  11        7.90       10.42        1.57 o
 -11   3  11        3.19        0.87        1.02 o
 -10   3  11      150.62      142.37        5.36 o
  -9   3  11       53.31       49.53        2.80 o
  -8   3  11        4.13        3.83        0.92 o
  -7   3  11       14.96       18.98        1.57 o
  -6   3  11        1.81        0.55        0.70 o
  -5   3  11       21.64       21.41        1.58 o
  -4   3  11        3.78        2.34        0.83 o
  -3   3  11       53.93       47.82        2.55 o
  -2   3  11       72.05       74.98        2.59 o
  -1   3  11      109.04      110.07        3.41 o
   0   3  11        2.42        1.14        0.88 o
   1   3  11        7.05        7.30        0.87 o
   2   3  11       82.26       88.81        3.29 o
   3   3  11       32.06       26.02        1.76 o
   4   3  11        6.83        6.48        1.28 o
   5   3  11        7.24        6.09        1.06 o
   6   3  11       32.16       32.92        2.00 o
   7   3  11        1.41        1.00        0.68 o
   8   3  11        0.42        0.03        0.77 o
   9   3  11        0.15        0.59        0.81 o
  10   3  11       12.05       13.38        2.15 o
  11   3  11       42.42       37.82        3.64 o
  12   3  11       41.59       38.36        3.58 o
  13   3  11       -0.22        0.07        1.75 o
 -14   4  11       -0.26        1.19        1.56 o
 -13   4  11        0.54        0.01        1.60 o
 -12   4  11       30.51       38.27        3.14 o
 -11   4  11        1.80        0.00        1.16 o
 -10   4  11       45.08       46.13        3.68 o
  -9   4  11        6.08        4.60        1.65 o
  -8   4  11       18.37       15.12        1.85 o
  -7   4  11       11.68       10.03        1.90 o
  -6   4  11      147.51      140.24        6.78 o
  -5   4  11        7.49        6.28        1.50 o
  -4   4  11      216.88      218.74       10.09 o
  -3   4  11       10.66       12.86        2.17 o
  -2   4  11       45.52       45.18        3.80 o
  -1   4  11       19.57       17.72        1.80 o
   0   4  11       16.27       15.22        1.22 o
   1   4  11        5.29        3.88        0.71 o
   2   4  11      103.36      103.15        2.68 o
   3   4  11        7.80        7.68        0.94 o
   4   4  11       67.15       68.59        2.88 o
   5   4  11       40.89       44.58        3.44 o
   6   4  11       63.59       66.37        4.46 o
   7   4  11       13.84       13.20        2.28 o
   8   4  11       43.05       36.18        3.79 o
   9   4  11        3.65        2.67        1.41 o
  10   4  11        8.64        8.99        2.05 o
  11   4  11       12.65        9.57        2.11 o
 -11   5  11       24.21       23.62        2.47 o
 -10   5  11       15.62       12.42        2.36 o
  -9   5  11       17.78       16.07        2.42 o
  -8   5  11       11.85       10.96        1.92 o
  -7   5  11       18.62       11.96        2.25 o
  -6   5  11        3.84        3.42        1.74 o
  -5   5  11       17.99       15.51        3.89 o
  -4   5  11       36.72       33.63        4.60 o
  -3   5  11        0.96        1.08        2.20 o
  -2   5  11        7.01        5.52        1.61 o
  -1   5  11       11.34        8.92        1.60 o
   0   5  11       -0.03        0.09        0.90 o
   1   5  11       21.33       22.65        1.95 o
   2   5  11        2.96        2.35        1.10 o
   3   5  11       11.92       10.76        1.53 o
   4   5  11       11.83       10.78        1.81 o
   5   5  11        1.81        1.62        0.75 o
   6   5  11        3.50        3.81        1.21 o
   7   5  11        5.24        4.54        1.50 o
   8   5  11        2.34        1.40        1.45 o
  -4   6  11       15.81       16.30        2.45 o
  -3   6  11        3.16        2.45        1.45 o
  -2   6  11        6.28        4.49        1.83 o
  -1   6  11        1.08        0.78        1.86 o
   0   6  11        1.38        1.46        1.51 o
   1   6  11        2.40        2.09        1.32 o
   2   6  11        6.03        8.88        1.79 o
 -18   0  12       13.52       10.85        3.68 o
 -16   0  12       12.16       14.04        3.17 o
 -14   0  12       46.50       52.27        5.21 o
 -12   0  12       38.01       27.95        4.51 o
 -10   0  12      104.41      118.05        7.64 o
  -8   0  12        5.21        7.82        1.68 o
  -6   0  12       48.47       48.37        3.03 o
  -4   0  12      387.14      393.19       10.79 o
  -2   0  12      160.38      157.31        6.38 o
   0   0  12       15.83       17.13        2.48 o
   2   0  12     1206.21     1251.58       36.52 o
   4   0  12      169.32      215.14        7.15 o
   6   0  12       16.68       28.31        2.87 o
   8   0  12      343.86      381.77       18.55 o
  10   0  12       97.11       90.15        7.89 o
  12   0  12        6.39        3.91        1.63 o
  14   0  12        4.18        4.57        2.02 o
 -17   1  12        6.92        6.94        1.68 o
 -16   1  12       40.76       35.60        3.69 o
 -15   1  12       -0.23        0.00        0.95 o
 -14   1  12       36.55       39.09        2.67 o
 -13   1  12       11.50       10.69        1.61 o
 -12   1  12       37.84       34.47        2.57 o
 -11   1  12       14.18       12.01        1.65 o
 -10   1  12       12.65       22.35        1.63 o
  -9   1  12      107.88      113.80        4.48 o
  -8   1  12      221.21      219.71        7.32 o
  -7   1  12        4.81        3.91        1.02 o
  -6   1  12      184.81      186.86        5.29 o
  -5   1  12       10.82        7.33        1.14 o
  -4   1  12       53.70       38.21        2.68 o
  -3   1  12      232.46      229.15        6.22 o
  -2   1  12       22.88       23.17        1.43 o
  -1   1  12       27.05       25.84        1.55 o
   0   1  12      147.22      158.62        5.05 o
   1   1  12      207.27      183.55        6.55 o
   2   1  12      365.18      426.36        8.03 o
   3   1  12       35.64       39.38        1.67 o
   4   1  12      270.22      270.81        8.36 o
   5   1  12      326.67      338.74       12.13 o
   6   1  12       17.50       13.25        2.07 o
   7   1  12        0.09        0.89        0.90 o
   8   1  12       15.82       27.00        2.24 o
   9   1  12       12.89       15.58        1.69 o
  10   1  12       91.20       86.64        4.43 o
  11   1  12        5.39        8.47        1.28 o
  12   1  12        3.44        0.74        1.00 o
  13   1  12        1.56        1.30        1.42 o
  14   1  12        0.88        0.48        0.96 o
 -17   2  12       37.15       29.19        3.52 o
 -16   2  12        0.38        0.37        1.42 o
 -15   2  12       34.90       35.27        3.38 o
 -14   2  12        2.97        4.77        1.06 o
 -13   2  12       35.58       38.16        2.34 o
 -12   2  12        1.80        2.67        0.88 o
 -11   2  12       13.98       13.21        1.55 o
 -10   2  12        1.41        0.16        0.73 o
  -9   2  12       12.31        9.15        1.37 o
  -8   2  12       22.66       23.34        1.68 o
  -7   2  12       82.20       89.00        3.38 o
  -6   2  12        9.99       10.51        1.13 o
  -5   2  12       99.32      106.56        4.10 o
  -4   2  12        2.11        1.58        0.74 o
  -3   2  12       12.20       16.16        1.40 o
  -2   2  12       21.31       15.48        1.46 o
  -1   2  12       20.92       28.94        1.42 o
   0   2  12        3.78       11.21        0.77 o
   1   2  12      437.81      382.05       12.29 o
   2   2  12       57.52       55.53        2.24 o
   3   2  12       76.83       73.64        3.03 o
   4   2  12       10.57       10.85        1.22 o
   5   2  12       42.20       43.64        2.50 o
   6   2  12       10.18        8.82        1.43 o
   7   2  12        5.55        5.40        1.18 o
   8   2  12       73.25       87.59        3.80 o
   9   2  12       -0.34        0.02        0.61 o
  10   2  12       56.60       57.42        3.41 o
  11   2  12        4.73        5.92        1.32 o
  12   2  12       12.95        8.84        2.52 o
  13   2  12       33.00       24.72        3.33 o
 -15   3  12        3.48        4.14        1.16 o
 -14   3  12        8.59        7.19        1.64 o
 -13   3  12       10.30        9.97        1.77 o
 -12   3  12        8.92       13.07        1.61 o
 -11   3  12        0.67        0.00        0.75 o
 -10   3  12       24.46       22.25        1.91 o
  -9   3  12       16.85       14.73        1.57 o
  -8   3  12       25.76       26.07        1.93 o
  -7   3  12        0.83        0.01        0.64 o
  -6   3  12       31.75       24.61        1.98 o
  -5   3  12        6.75        7.47        1.07 o
  -4   3  12       57.74       53.23        2.74 o
  -3   3  12        3.68        3.66        0.96 o
  -2   3  12       12.51       14.38        1.46 o
  -1   3  12      110.49      128.83        4.73 o
   0   3  12        1.47        4.68        0.65 o
   1   3  12       31.69       30.60        1.77 o
   2   3  12        4.18        4.72        0.87 o
   3   3  12        0.52        0.01        0.70 o
   4   3  12       51.69       54.09        3.18 o
   5   3  12       10.79        7.13        1.65 o
   6   3  12        6.88        6.53        1.06 o
   7   3  12       51.82       42.48        2.74 o
   8   3  12        1.36        0.43        0.74 o
   9   3  12      146.19      140.26        7.31 o
  10   3  12        2.29        3.45        1.03 o
  11   3  12       92.56       74.22        5.70 o
  12   3  12        9.49        7.73        1.86 o
 -13   4  12       29.05       22.74        2.73 o
 -12   4  12        3.72        2.21        1.24 o
 -11   4  12      102.05       88.96        5.17 o
 -10   4  12        0.50        0.78        1.24 o
  -9   4  12       49.90       58.75        2.89 o
  -8   4  12        3.21        4.50        1.08 o
  -7   4  12       35.62       29.20        2.66 o
  -6   4  12        6.96        4.39        1.35 o
  -5   4  12       88.53       83.00        4.27 o
  -4   4  12       -0.13        0.01        1.34 o
  -3   4  12       71.44       70.93        4.94 o
  -2   4  12       20.17       14.85        2.56 o
  -1   4  12      131.92      129.97        4.40 o
   0   4  12       -0.64        0.24        0.61 o
   1   4  12       23.92       17.47        1.37 o
   2   4  12        2.29        2.77        0.62 o
   3   4  12       34.63       32.20        1.81 o
   4   4  12        0.09        0.50        0.68 o
   5   4  12       12.42        8.58        1.66 o
   6   4  12        1.81        3.76        1.30 o
   7   4  12       20.88       20.41        2.87 o
   8   4  12       -0.01        0.09        1.05 o
   9   4  12       -0.80        0.00        1.16 o
  10   4  12       23.86       17.11        5.27 o
 -10   5  12       12.38        8.83        2.22 o
  -9   5  12        0.99        0.45        1.45 o
  -8   5  12       34.21       20.38        3.18 o
  -7   5  12        2.77        2.17        1.84 o
  -6   5  12        2.44        5.24        1.79 o
  -5   5  12        8.77        8.24        2.30 o
  -4   5  12       15.69       12.93        2.96 o
  -3   5  12       -0.99        0.40        1.89 o
  -2   5  12       10.48        7.89        2.31 o
  -1   5  12       10.27        7.20        1.59 o
   0   5  12        8.85        7.21        1.45 o
   1   5  12       34.98       28.42        2.85 o
   2   5  12       12.82       10.59        1.85 o
   3   5  12        4.72        4.19        1.14 o
   4   5  12        2.15        1.77        0.95 o
   5   5  12       64.28       55.14        3.85 o
   6   5  12       19.67       16.09        2.36 o
   7   5  12        4.15        3.33        1.31 o
 -17   0  13       40.51       38.78        5.26 o
 -15   0  13        7.38        4.74        2.16 o
 -13   0  13        0.57        0.18        1.45 o
 -11   0  13        3.76        4.17        1.61 o
  -9   0  13       16.33       20.64        2.70 o
  -7   0  13       71.28       61.07        5.71 o
  -5   0  13       31.88       48.16        2.47 o
  -3   0  13      682.96      774.67       21.99 o
  -1   0  13      119.45      137.64        7.78 o
   1   0  13      905.08      988.97       40.33 o
   3   0  13      700.75      675.96       22.60 o
   5   0  13        5.64        5.60        2.02 o
   7   0  13      164.07      167.92       10.72 o
   9   0  13        2.50        0.04        1.46 o
  11   0  13      153.26      165.27        7.81 o
  13   0  13        1.64        3.53        1.26 o
 -17   1  13       40.44       45.71        3.70 o
 -16   1  13       -0.38        1.03        1.00 o
 -15   1  13       23.35       23.69        2.66 o
 -14   1  13       14.74       13.88        2.11 o
 -13   1  13       24.80       23.74        2.61 o
 -12   1  13        2.95        1.30        1.04 o
 -11   1  13        0.67        1.49        0.77 o
 -10   1  13      127.88      125.44        5.21 o
  -9   1  13       26.91       28.68        2.05 o
  -8   1  13        2.16        2.84        0.80 o
  -7   1  13      213.04      252.24        6.06 o
  -6   1  13        0.89        0.26        0.62 o
  -5   1  13       35.73       41.09        2.18 o
  -4   1  13        0.41        1.50        0.54 o
  -3   1  13      146.27      153.56        4.47 o
  -2   1  13      134.15      121.42        4.21 o
  -1   1  13        2.66        0.03        0.68 o
   0   1  13      555.15      611.07       14.98 o
   1   1  13       36.35       27.54        2.18 o
   2   1  13       95.24      115.52        3.40 o
   3   1  13       14.63       10.52        1.28 o
   4   1  13       99.13       94.80        4.19 o
   5   1  13       42.25       37.99        3.15 o
   6   1  13       60.18       48.01        3.92 o
   7   1  13       33.82       20.32        2.89 o
   8   1  13       32.62       36.87        2.90 o
   9   1  13        7.01        4.33        1.37 o
  10   1  13        7.94        4.27        1.41 o
  11   1  13       14.12       14.44        1.95 o
  12   1  13        8.15        7.78        1.61 o
  13   1  13       25.01       28.54        2.37 o
  14   1  13        6.58        7.38        2.34 o
 -16   2  13       24.22       25.37        2.77 o
 -15   2  13        0.04        0.03        1.16 o
 -14   2  13        2.37        2.58        1.03 o
 -13   2  13       17.72       12.59        2.08 o
 -12   2  13        6.94        6.41        1.36 o
 -11   2  13        6.48        6.34        1.26 o
 -10   2  13        5.19        6.58        1.18 o
  -9   2  13       92.42       83.98        4.29 o
  -8   2  13       10.52       10.32        1.53 o
  -7   2  13        3.08        2.98        0.81 o
  -6   2  13       82.55       83.08        3.78 o
  -5   2  13       67.98       65.36        3.28 o
  -4   2  13       41.24       51.15        2.44 o
  -3   2  13       23.27       18.99        1.77 o
  -2   2  13        7.47       13.64        1.03 o
  -1   2  13       94.22      107.96        3.40 o
   0   2  13        0.25        0.15        0.65 o
   1   2  13        5.32        3.84        0.96 o
   2   2  13       20.07       34.00        1.29 o
   3   2  13       26.51       23.47        1.68 o
   4   2  13       21.04       13.65        1.55 o
   5   2  13       16.63       10.14        1.95 o
   6   2  13      121.50      139.96        6.12 o
   7   2  13      176.18      181.43        6.69 o
   8   2  13        2.02        0.77        1.21 o
   9   2  13       47.52       49.09        3.12 o
  10   2  13        3.00        3.24        0.98 o
  11   2  13        0.77        0.06        1.00 o
  12   2  13        0.40        0.07        1.22 o
  13   2  13       -0.34        1.03        1.02 o
 -15   3  13       10.59        8.69        1.82 o
 -14   3  13       -0.42        0.76        1.06 o
 -13   3  13       14.67       16.28        1.97 o
 -12   3  13       15.56       17.22        1.97 o
 -11   3  13       17.05       16.80        2.08 o
 -10   3  13       16.99       16.20        1.69 o
  -9   3  13        9.92        9.45        1.41 o
  -8   3  13       45.16       47.83        2.31 o
  -7   3  13        0.26        0.04        0.59 o
  -6   3  13       27.45       28.83        1.95 o
  -5   3  13        0.44        0.00        0.49 o
  -4   3  13       25.00       23.18        1.81 o
  -3   3  13        7.41        3.67        1.15 o
  -2   3  13        0.72        0.01        0.59 o
  -1   3  13       98.66       90.84        4.49 o
   0   3  13      124.77      121.64        5.23 o
   1   3  13       92.38       80.29        4.39 o
   2   3  13      208.09      198.02        7.52 o
   3   3  13        4.22        3.95        1.06 o
   4   3  13       10.38        9.14        1.71 o
   5   3  13        3.19        2.90        1.02 o
   6   3  13       61.82       61.56        3.68 o
   7   3  13       27.26       30.56        2.26 o
   8   3  13       69.43       72.54        3.87 o
   9   3  13       12.05       11.37        1.83 o
  10   3  13       40.23       36.74        3.38 o
  11   3  13       17.81       19.29        2.61 o
 -13   4  13        4.97        4.82        1.36 o
 -12   4  13        1.64        2.15        1.19 o
 -11   4  13       10.87        8.12        1.86 o
 -10   4  13       44.99       42.53        2.79 o
  -9   4  13        4.77        7.51        1.23 o
  -8   4  13       79.32       67.81        4.24 o
  -7   4  13        1.26        0.47        0.89 o
  -6   4  13       25.37       22.19        2.17 o
  -5   4  13        4.03        3.21        1.31 o
  -4   4  13       23.40       30.07        2.78 o
  -3   4  13        9.61        4.91        2.09 o
  -2   4  13        0.88        0.00        1.32 o
  -1   4  13       20.31       15.48        1.69 o
   0   4  13        5.04        5.64        0.97 o
   1   4  13        4.59        3.40        0.75 o
   2   4  13       18.50       17.80        1.45 o
   3   4  13        6.45        4.10        1.08 o
   4   4  13        6.45        5.70        1.10 o
   5   4  13       11.97       12.84        1.52 o
   6   4  13       10.90       10.19        1.76 o
   7   4  13       10.51        9.40        2.14 o
   8   4  13       35.60       26.90        3.60 o
   9   4  13        3.08        2.48        2.13 o
  -9   5  13        1.93        3.88        0.99 o
  -8   5  13        9.12        5.70        2.30 o
  -7   5  13       22.48       18.75        3.33 o
  -6   5  13       11.76        7.74        2.51 o
  -5   5  13       14.59       12.58        3.06 o
  -4   5  13       20.80       16.97        3.30 o
  -3   5  13        2.88        3.49        1.51 o
  -2   5  13       35.97       26.29        2.96 o
  -1   5  13        0.88        0.05        1.04 o
   0   5  13       52.03       54.34        3.49 o
   1   5  13        0.91        2.58        2.54 o
   2   5  13       17.82       14.24        3.26 o
   3   5  13        1.14        1.78        1.54 o
   4   5  13       17.46       13.06        2.32 o
   5   5  13        2.13        0.08        1.14 o
   6   5  13       15.76       10.63        2.16 o
 -16   0  14       -1.17        0.19        1.37 o
 -14   0  14       21.17       21.90        3.38 o
 -12   0  14       47.37       50.11        5.06 o
 -10   0  14      103.58      119.53        7.84 o
  -8   0  14       31.71       33.76        3.70 o
  -6   0  14      327.92      334.18       11.94 o
  -4   0  14       31.82       22.83        2.60 o
  -2   0  14     1368.88     1437.05       59.57 o
   0   0  14      759.23      829.87       34.73 o
   2   0  14       60.90       47.96        3.78 o
   4   0  14       68.05       71.64        4.12 o
   6   0  14       34.92       35.30        4.32 o
   8   0  14       27.05       26.92        3.95 o
  10   0  14       20.69       17.27        3.74 o
  12   0  14       37.59       34.45        3.55 o
 -16   1  14        2.65        4.11        1.18 o
 -15   1  14        1.07        0.01        0.94 o
 -14   1  14        1.05        0.21        1.24 o
 -13   1  14       12.10        8.16        2.19 o
 -12   1  14       54.30       64.88        3.93 o
 -11   1  14        6.61        6.28        1.49 o
 -10   1  14        0.12        0.03        1.02 o
  -9   1  14       66.70       59.64        4.14 o
  -8   1  14        0.11        3.80        0.92 o
  -7   1  14       87.79       91.77        3.36 o
  -6   1  14       27.77       28.37        1.72 o
  -5   1  14       21.29       25.39        1.75 o
  -4   1  14       11.93       18.00        1.32 o
  -3   1  14      160.58      187.72        5.67 o
  -2   1  14      310.47      275.33        9.34 o
  -1   1  14      126.42      130.86        5.85 o
   0   1  14        0.37        0.20        1.01 o
   1   1  14      143.07      116.68        6.40 o
   2   1  14       32.82       34.67        1.89 o
   3   1  14       10.32       10.02        1.20 o
   4   1  14      136.62      155.04        5.30 o
   5   1  14        3.37        5.04        1.15 o
   6   1  14        1.04        0.01        1.00 o
   7   1  14        4.06        4.31        1.23 o
   8   1  14       26.12       35.59        2.65 o
   9   1  14        0.38        0.75        1.05 o
  10   1  14       25.23       26.14        2.29 o
  11   1  14       12.40       17.08        1.88 o
  12   1  14       29.78       24.05        2.60 o
  13   1  14        3.41        5.12        1.40 o
 -16   2  14        4.30        3.60        2.01 o
 -15   2  14        5.45        3.52        1.55 o
 -14   2  14       21.86       24.11        2.13 o
 -13   2  14        0.02        0.06        1.10 o
 -12   2  14       42.68       49.42        2.95 o
 -11   2  14        0.58        2.29        0.79 o
 -10   2  14        0.84        0.58        0.69 o
  -9   2  14        0.71        2.66        0.90 o
  -8   2  14      129.58      121.44        4.65 o
  -7   2  14       16.33       18.09        1.75 o
  -6   2  14       73.71       64.28        3.59 o
  -5   2  14        8.68       11.36        1.25 o
  -4   2  14       17.51       21.72        1.71 o
  -3   2  14       21.47       23.92        1.58 o
  -2   2  14       13.91       11.83        1.37 o
  -1   2  14       43.74       44.81        2.22 o
   0   2  14       45.13       33.32        2.59 o
   1   2  14       25.38       30.15        1.62 o
   2   2  14       73.41       74.94        2.69 o
   3   2  14        2.15        5.44        0.82 o
   4   2  14       11.11       14.80        1.51 o
   5   2  14       91.22       70.74        5.10 o
   6   2  14       74.40       83.52        4.61 o
   7   2  14        0.47        0.77        1.13 o
   8   2  14       19.52       20.02        1.93 o
   9   2  14        2.73        3.91        0.99 o
  10   2  14       21.59       17.71        2.12 o
  11   2  14       14.89       13.84        2.00 o
  12   2  14       -0.03        0.28        1.52 o
 -14   3  14        0.59        0.05        1.08 o
 -13   3  14        3.03        2.84        1.19 o
 -12   3  14        0.69        0.96        0.90 o
 -11   3  14       39.18       32.98        2.99 o
 -10   3  14        8.95        9.30        1.43 o
  -9   3  14       49.19       43.86        2.51 o
  -8   3  14        4.76        4.82        1.09 o
  -7   3  14       44.21       44.25        2.53 o
  -6   3  14       11.02       15.97        1.44 o
  -5   3  14      113.70      106.17        4.82 o
  -4   3  14        5.05        4.48        1.09 o
  -3   3  14       18.33       18.40        1.69 o
  -2   3  14       47.46       40.44        3.00 o
  -1   3  14       77.77       91.87        3.98 o
   0   3  14      206.88      204.71        7.52 o
   1   3  14       18.57       11.99        2.04 o
   2   3  14        4.98        6.85        1.17 o
   3   3  14       28.17       31.25        2.31 o
   4   3  14       37.88       38.59        2.81 o
   5   3  14       72.37       63.29        5.13 o
   6   3  14       31.12       26.90        3.36 o
   7   3  14       18.16       15.34        2.64 o
   8   3  14       14.98       13.95        2.66 o
   9   3  14        0.06        0.04        0.97 o
  10   3  14        4.49        3.88        1.44 o
  11   3  14        5.14        1.91        1.57 o
 -12   4  14        6.47        7.54        1.69 o
 -11   4  14        1.54        1.73        1.22 o
 -10   4  14        4.13        7.08        1.15 o
  -9   4  14        7.76        7.93        1.44 o
  -8   4  14        7.80        5.50        1.61 o
  -7   4  14       13.03       12.69        1.84 o
  -6   4  14        1.96        0.31        1.24 o
  -5   4  14        2.34        3.38        1.27 o
  -4   4  14        2.61        5.35        1.31 o
  -3   4  14        1.53        1.11        1.52 o
  -2   4  14        1.37        2.90        1.03 o
  -1   4  14        0.35        0.49        0.96 o
   0   4  14        1.03        0.15        0.73 o
   1   4  14        4.82        4.57        0.92 o
   2   4  14       38.81       33.48        2.24 o
   3   4  14       25.12       20.45        2.12 o
   4   4  14        4.79        4.59        1.15 o
   5   4  14      115.94       99.78        4.84 o
   6   4  14       -0.14        0.48        1.10 o
   7   4  14       17.61       10.46        4.52 o
   8   4  14       10.72        6.31        3.64 o
  -8   5  14       10.77       10.81        2.65 o
  -7   5  14       13.71        7.43        2.89 o
  -6   5  14        7.09        6.96        2.13 o
  -5   5  14       25.32       26.20        3.65 o
  -4   5  14        2.41        2.10        1.42 o
  -3   5  14       59.73       49.49        4.97 o
  -2   5  14        0.59        1.85        0.87 o
  -1   5  14       15.96       13.91        2.35 o
   0   5  14        0.06        0.02        1.07 o
   1   5  14       29.27       30.26        4.22 o
   2   5  14       -1.34        0.17        1.44 o
   3   5  14        0.54        0.15        1.07 o
   4   5  14       21.03       21.15        2.69 o
 -15   0  15       11.42        8.66        3.29 o
 -13   0  15        8.33        8.24        2.38 o
 -11   0  15        2.49        0.76        1.35 o
  -9   0  15      561.98      549.42       27.56 o
  -7   0  15      250.47      281.91       14.20 o
  -5   0  15       41.29       48.25        2.98 o
  -3   0  15      366.21      391.46       18.72 o
  -1   0  15        2.02        4.30        1.33 o
   1   0  15       76.56       83.56        6.21 o
   3   0  15      218.54      192.50        9.02 o
   5   0  15       19.21       19.12        3.18 o
   7   0  15       -0.59        0.56        1.78 o
   9   0  15       31.76       25.63        4.52 o
  11   0  15       16.24       20.74        2.79 o
 -16   1  15        7.09        5.52        1.62 o
 -15   1  15        1.27        0.42        1.13 o
 -14   1  15        5.29        6.82        1.51 o
 -13   1  15        0.73        0.17        1.04 o
 -12   1  15        2.40        0.28        1.18 o
 -11   1  15        1.33        1.23        0.98 o
 -10   1  15        9.86       11.19        1.85 o
  -9   1  15       45.53       39.19        3.45 o
  -8   1  15       17.55       17.71        1.64 o
  -7   1  15       -0.88        0.16        0.79 o
  -6   1  15      131.00      133.79        6.32 o
  -5   1  15      208.84      233.55        7.04 o
  -4   1  15      221.52      215.71        7.34 o
  -3   1  15      124.43      156.59        4.87 o
  -2   1  15        0.44        0.04        0.53 o
  -1   1  15        3.30        1.52        1.11 o
   0   1  15        3.51        0.43        1.15 o
   1   1  15      323.41      307.64       12.06 o
   2   1  15       82.78       65.87        3.29 o
   3   1  15      208.02      198.70        6.16 o
   4   1  15      150.45      139.17        5.76 o
   5   1  15       19.89       24.57        2.24 o
   6   1  15       -0.85        0.42        1.01 o
   7   1  15       46.40       46.75        3.64 o
   8   1  15       15.90       17.22        2.50 o
   9   1  15       85.45       97.64        5.36 o
  10   1  15       13.15       13.69        1.88 o
  11   1  15       28.78       29.68        2.51 o
  12   1  15        1.05        0.01        0.96 o
 -15   2  15       10.82       13.36        2.18 o
 -14   2  15        2.38        0.63        1.20 o
 -13   2  15       25.95       22.22        2.85 o
 -12   2  15        4.64        3.90        1.37 o
 -11   2  15       11.82       12.34        1.77 o
 -10   2  15        0.73        1.09        0.80 o
  -9   2  15       33.43       27.65        2.22 o
  -8   2  15       15.50       12.68        1.68 o
  -7   2  15        0.85        0.33        0.63 o
  -6   2  15       37.79       34.89        2.52 o
  -5   2  15        3.17        3.87        0.85 o
  -4   2  15       83.41       74.29        3.35 o
  -3   2  15       65.82       68.56        2.86 o
  -2   2  15        6.45        5.85        1.05 o
  -1   2  15        1.48        2.22        0.78 o
   0   2  15      242.23      257.19        9.66 o
   1   2  15       39.45       43.25        2.42 o
   2   2  15       43.43       42.06        2.72 o
   3   2  15      108.65      101.76        4.65 o
   4   2  15       13.47        8.82        1.68 o
   5   2  15        1.05        0.06        0.98 o
   6   2  15       -0.20        0.04        1.05 o
   7   2  15       33.23       35.81        3.00 o
   8   2  15       28.02       32.50        2.36 o
   9   2  15        1.22        2.26        1.07 o
  10   2  15       85.09       78.24        4.58 o
  11   2  15        2.72        5.17        1.06 o
 -14   3  15       21.70       17.49        3.08 o
 -13   3  15        1.75        0.71        1.22 o
 -12   3  15       22.89       23.75        3.02 o
 -11   3  15        3.80        2.69        1.27 o
 -10   3  15       99.80       89.75        4.29 o
  -9   3  15       15.55       15.37        1.97 o
  -8   3  15        2.74        3.56        0.95 o
  -7   3  15       34.98       36.42        2.50 o
  -6   3  15        5.62        3.44        1.16 o
  -5   3  15       12.00       12.11        1.56 o
  -4   3  15       32.52       32.40        2.36 o
  -3   3  15        3.55        5.52        0.79 o
  -2   3  15       11.78        9.69        1.75 o
  -1   3  15        3.07        1.05        1.00 o
   0   3  15        1.27        1.58        1.01 o
   1   3  15       25.47       15.65        2.19 o
   2   3  15       14.65       20.85        1.99 o
   3   3  15       50.32       55.66        4.07 o
   4   3  15        0.86        2.69        3.21 o
   5   3  15       15.92       14.96        2.54 o
   6   3  15       14.88       16.00        2.69 o
   7   3  15        6.78        9.46        1.75 o
   8   3  15        4.13        4.20        1.74 o
   9   3  15       10.90        7.89        2.44 o
  10   3  15        1.63        1.20        1.33 o
 -11   4  15        4.16        4.07        1.25 o
 -10   4  15       -0.66        0.29        1.36 o
  -9   4  15        1.37        0.37        1.16 o
  -8   4  15        4.93        4.74        1.34 o
  -7   4  15        0.59        0.26        1.69 o
  -6   4  15       43.03       40.60        4.05 o
  -5   4  15       -1.28        5.10        1.28 o
  -4   4  15       22.02       18.50        3.61 o
  -3   4  15        8.75        6.54        1.95 o
  -2   4  15        3.66        2.31        1.10 o
  -1   4  15        2.75        4.14        0.98 o
   0   4  15       30.26       26.21        1.96 o
   1   4  15        1.84        2.71        1.00 o
   2   4  15       79.34       88.46        3.36 o
   3   4  15        2.86        1.54        0.99 o
   4   4  15       99.62       82.75        4.41 o
   5   4  15        2.65        3.79        1.16 o
   6   4  15       40.00       41.61        3.97 o
  -6   5  15       14.82       12.74        2.95 o
  -5   5  15        2.43        1.27        1.53 o
  -4   5  15       39.92       36.35        4.12 o
  -3   5  15        0.82        0.63        1.60 o
  -2   5  15        3.82        2.33        1.56 o
  -1   5  15       10.06        9.91        2.12 o
   0   5  15        2.02        0.66        1.26 o
   1   5  15       10.15        5.20        2.50 o
   2   5  15        0.52        2.44        3.23 o
 -16   0  16       19.58       19.20        4.26 o
 -14   0  16       14.00       19.80        3.28 o
 -12   0  16       95.94       86.10        8.00 o
 -10   0  16        9.74        7.01        2.51 o
  -8   0  16       36.56       23.82        4.29 o
  -6   0  16      165.85      185.02        7.37 o
  -4   0  16       44.81       47.93        4.76 o
  -2   0  16      664.97      611.10       31.37 o
   0   0  16        3.13        6.22        1.65 o
   2   0  16       37.72       47.46        3.06 o
   4   0  16        7.34        3.75        1.53 o
   6   0  16        0.48        0.90        1.57 o
   8   0  16       59.97       78.46        6.21 o
  10   0  16       24.48       34.38        4.17 o
 -15   1  16        1.52        0.39        1.14 o
 -14   1  16       21.14       20.95        2.58 o
 -13   1  16       10.82       12.62        2.12 o
 -12   1  16       13.47       19.12        2.34 o
 -11   1  16        3.37        4.28        1.28 o
 -10   1  16        4.18        5.20        1.35 o
  -9   1  16       43.01       50.71        3.44 o
  -8   1  16      176.07      168.87        8.03 o
  -7   1  16       17.51       23.45        1.75 o
  -6   1  16      392.17      370.27       11.72 o
  -5   1  16       14.50        9.08        1.83 o
  -4   1  16        8.95       13.01        1.37 o
  -3   1  16       69.89       75.35        3.45 o
  -2   1  16      107.13       96.86        5.50 o
  -1   1  16        0.38        0.00        0.98 o
   0   1  16      125.04      145.49        6.05 o
   1   1  16       17.04        8.94        2.05 o
   2   1  16       17.36       27.11        1.51 o
   3   1  16       24.66       23.89        1.75 o
   4   1  16        7.46        7.23        1.33 o
   5   1  16        2.16        1.39        1.08 o
   6   1  16       52.59       55.94        3.90 o
   7   1  16        1.36        1.73        1.61 o
   8   1  16       32.98       30.40        3.24 o
   9   1  16        6.61        9.42        1.80 o
  10   1  16       27.45       19.46        2.49 o
  11   1  16       30.69       28.89        2.60 o
 -14   2  16       10.91        9.89        2.13 o
 -13   2  16        8.85        7.66        2.07 o
 -12   2  16       12.62       10.86        2.32 o
 -11   2  16        3.80        1.73        1.27 o
 -10   2  16       -0.61        0.27        1.24 o
  -9   2  16       60.78       61.78        4.23 o
  -8   2  16       65.23       70.57        4.35 o
  -7   2  16      217.03      234.40        9.33 o
  -6   2  16        3.17        2.25        1.07 o
  -5   2  16       32.79       33.75        2.84 o
  -4   2  16       11.49       14.71        1.55 o
  -3   2  16        1.80        6.80        0.73 o
  -2   2  16       20.21       20.91        1.94 o
  -1   2  16       -0.18        0.23        0.66 o
   0   2  16       -0.98        0.04        0.69 o
   1   2  16      148.82      122.98        5.76 o
   2   2  16       23.54       16.59        2.01 o
   3   2  16        4.18        3.47        1.07 o
   4   2  16       54.65       62.09        3.17 o
   5   2  16       32.10       26.99        2.96 o
   6   2  16        6.85        8.09        1.61 o
   7   2  16        0.55        0.38        0.76 o
   8   2  16        1.57        3.92        1.27 o
   9   2  16       18.47       22.89        2.05 o
  10   2  16        1.83        1.57        1.08 o
 -13   3  16       22.99       21.71        3.84 o
 -12   3  16        0.46        0.50        1.53 o
 -11   3  16        0.50        0.47        1.08 o
 -10   3  16        2.48        1.17        0.93 o
  -9   3  16        3.12        2.30        1.00 o
  -8   3  16        5.99        3.87        1.30 o
  -7   3  16        1.15        0.44        1.17 o
  -6   3  16       -0.86        0.21        1.35 o
  -5   3  16       11.80       10.46        1.72 o
  -4   3  16        5.22        5.10        1.04 o
  -3   3  16        8.25        5.26        1.54 o
  -2   3  16       23.40       25.09        2.20 o
  -1   3  16       47.18       45.18        3.09 o
   0   3  16       44.96       59.24        5.54 o
   1   3  16        2.61        3.64        1.26 o
   2   3  16        2.36        4.81        1.29 o
   3   3  16       -0.07        1.82        0.99 o
   4   3  16       14.70       11.75        3.68 o
   5   3  16        4.69        4.58        1.54 o
   6   3  16       20.61       18.51        3.07 o
   7   3  16       34.95       32.50        3.73 o
   8   3  16       -0.96        0.00        1.62 o
   9   3  16       18.54       12.50        3.18 o
 -10   4  16        2.69        2.87        1.19 o
  -9   4  16       32.50       28.27        2.69 o
  -8   4  16        2.84        2.75        1.20 o
  -7   4  16       24.88       15.88        4.07 o
  -6   4  16        0.04        0.52        0.56 o
  -5   4  16       14.12       13.40        3.31 o
  -4   4  16        0.43        0.36        1.18 o
  -3   4  16       16.99       12.76        2.16 o
  -2   4  16        5.63        3.47        1.37 o
  -1   4  16      133.30      122.07        5.23 o
   0   4  16       13.81       12.07        1.81 o
   1   4  16       70.23       64.38        3.59 o
   2   4  16        0.88        0.06        0.83 o
   3   4  16       20.57       20.78        2.52 o
   4   4  16        2.64        0.01        1.30 o
   5   4  16       19.32       15.98        3.17 o
   6   4  16        1.93        0.50        1.12 o
  -4   5  16        0.19        0.05        2.06 o
  -3   5  16       -1.12        0.24        1.47 o
  -2   5  16        2.74        1.58        1.41 o
  -1   5  16        4.13        1.87        2.24 o
 -15   0  17        5.52        6.49        2.43 o
 -13   0  17       37.06       39.73        4.71 o
 -11   0  17       -0.12        0.02        0.60 o
  -9   0  17       47.06       40.01        3.49 o
  -7   0  17        0.94        0.07        0.79 o
  -5   0  17       80.95       93.85        4.67 o
  -3   0  17       63.92       71.33        5.81 o
  -1   0  17       63.69       56.11        5.82 o
   1   0  17       27.42       35.27        3.69 o
   3   0  17       86.30       95.23        5.06 o
   5   0  17       58.28       47.44        5.92 o
   7   0  17       88.28       65.54        7.74 o
   9   0  17      140.80      120.41       10.84 o
  11   0  17       49.16       50.71        5.98 o
 -15   1  17       21.57       16.20        3.87 o
 -14   1  17        4.55        6.57        1.48 o
 -13   1  17       31.19       26.91        3.14 o
 -12   1  17       17.00       13.17        2.42 o
 -11   1  17       17.16       13.98        2.45 o
 -10   1  17        7.48       10.33        1.62 o
  -9   1  17      165.05      175.85        7.89 o
  -8   1  17        3.77        4.27        1.30 o
  -7   1  17       36.46       43.12        2.45 o
  -6   1  17       13.56       15.56        1.69 o
  -5   1  17        5.65        4.28        1.16 o
  -4   1  17        0.04        0.19        0.80 o
  -3   1  17       78.63       94.73        4.63 o
  -2   1  17        2.38        3.60        1.06 o
  -1   1  17        9.44       13.20        1.81 o
   0   1  17        0.64        0.67        0.79 o
   1   1  17        0.21        0.12        0.78 o
   2   1  17        2.39        5.90        0.71 o
   3   1  17      106.61      100.13        4.08 o
   4   1  17        7.56       12.56        1.34 o
   5   1  17        1.75        1.09        1.15 o
   6   1  17       10.45       16.44        1.95 o
   7   1  17        1.29        0.01        1.11 o
   8   1  17       31.55       28.31        3.20 o
   9   1  17        7.20        6.37        1.83 o
  10   1  17       18.05       15.45        2.18 o
 -14   2  17        3.64        3.93        1.38 o
 -13   2  17        4.45        1.69        1.55 o
 -12   2  17       16.35       11.13        2.40 o
 -11   2  17       23.95       23.68        2.76 o
 -10   2  17       49.18       51.83        3.84 o
  -9   2  17       12.59       13.97        2.18 o
  -8   2  17       25.19       27.62        2.61 o
  -7   2  17       17.31       17.62        2.20 o
  -6   2  17       42.59       39.00        3.39 o
  -5   2  17       55.68       63.53        3.13 o
  -4   2  17       11.45        9.25        1.53 o
  -3   2  17       54.46       63.03        3.08 o
  -2   2  17       -1.13        0.00        0.93 o
  -1   2  17       16.77       18.29        2.06 o
   0   2  17        0.37        0.47        1.06 o
   1   2  17       37.63       32.92        2.59 o
   2   2  17       23.87       25.26        2.05 o
   3   2  17       56.61       72.50        3.31 o
   4   2  17       14.43       18.62        1.78 o
   5   2  17        4.45        2.71        1.43 o
   6   2  17       -0.64        0.80        0.58 o
   7   2  17       22.60       21.81        2.58 o
   8   2  17        2.15        0.53        1.16 o
   9   2  17       31.10       24.88        2.68 o
 -12   3  17       26.63       28.76        3.97 o
 -11   3  17        5.78        4.94        1.59 o
 -10   3  17       18.73       20.63        2.60 o
  -9   3  17       -0.41        1.98        1.17 o
  -8   3  17        8.10        5.26        1.57 o
  -7   3  17        1.99        0.03        1.09 o
  -6   3  17        4.12        2.62        1.36 o
  -5   3  17        2.15        1.03        1.27 o
  -4   3  17       17.42       16.34        1.91 o
  -3   3  17       44.20       45.58        3.75 o
  -2   3  17       17.15       19.02        2.56 o
  -1   3  17       38.87       46.09        5.17 o
   0   3  17       76.97       78.24        5.31 o
   1   3  17        8.40       15.63        1.98 o
   2   3  17       57.02       49.53        4.52 o
   3   3  17       -1.23        0.93        1.21 o
   4   3  17       15.32       13.14        3.81 o
   5   3  17        1.93        0.32        1.24 o
   6   3  17       56.71       48.49        4.84 o
   7   3  17        4.52        7.85        1.76 o
  -9   4  17        0.99        0.12        1.24 o
  -8   4  17       20.27       14.28        3.65 o
  -7   4  17        2.03        0.44        1.58 o
  -6   4  17        0.17        2.51        1.45 o
  -5   4  17        4.43        1.42        2.03 o
  -4   4  17       39.72       36.22        3.77 o
  -3   4  17        3.44        4.36        1.07 o
  -2   4  17       15.46       14.26        2.55 o
  -1   4  17       18.95       20.74        2.33 o
   0   4  17       48.08       53.82        4.28 o
   1   4  17        4.45        5.60        1.37 o
   2   4  17        8.22        6.79        1.70 o
   3   4  17       11.54        7.93        1.84 o
   4   4  17       -1.23        0.54        1.21 o
 -14   0  18        6.82        9.64        2.57 o
 -12   0  18       -0.48        0.61        1.48 o
 -10   0  18       61.93       66.36        4.22 o
  -8   0  18       27.57       23.91        2.66 o
  -6   0  18       84.34       86.36        4.94 o
  -4   0  18       13.76       14.67        3.15 o
  -2   0  18       69.00       68.07        6.21 o
   0   0  18       65.31       66.61        5.95 o
   2   0  18       59.56       56.29        4.17 o
   4   0  18      188.43      188.76        8.58 o
   6   0  18        5.83       11.79        2.32 o
   8   0  18      153.02      138.85       11.44 o
 -14   1  18        5.15        7.47        1.51 o
 -13   1  18       -0.15        0.71        1.69 o
 -12   1  18       25.53       21.08        2.88 o
 -11   1  18        1.03        0.01        1.12 o
 -10   1  18        8.47        5.45        1.90 o
  -9   1  18       27.74       31.92        2.78 o
  -8   1  18       -0.44        0.01        0.56 o
  -7   1  18       12.23       11.30        1.58 o
  -6   1  18       10.07       12.23        1.56 o
  -5   1  18       12.44       10.88        1.72 o
  -4   1  18        2.64        2.53        1.18 o
  -3   1  18        3.60        2.27        1.25 o
  -2   1  18        0.92        2.46        0.82 o
  -1   1  18       -0.04        2.64        0.60 o
   0   1  18        4.49        3.15        1.33 o
   1   1  18       75.55       84.84        3.31 o
   2   1  18        6.60        3.94        1.05 o
   3   1  18        0.47        0.48        0.55 o
   4   1  18       -0.40        1.09        1.00 o
   5   1  18       39.06       37.51        3.39 o
   6   1  18        4.76        5.13        1.45 o
   7   1  18        6.98        6.33        1.81 o
   8   1  18       31.48       34.71        3.26 o
   9   1  18       16.65       14.13        2.83 o
 -13   2  18       11.76       13.02        2.24 o
 -12   2  18       21.22       22.42        2.88 o
 -11   2  18       23.50       27.23        2.82 o
 -10   2  18        6.79        5.07        1.68 o
  -9   2  18        0.42        0.42        1.21 o
  -8   2  18        8.36        6.53        1.76 o
  -7   2  18        9.43       10.95        1.91 o
  -6   2  18       31.18       35.64        2.34 o
  -5   2  18        8.64        5.92        1.47 o
  -4   2  18       55.49       53.70        3.24 o
  -3   2  18        4.40        6.37        1.08 o
  -2   2  18       88.23       82.68        5.07 o
  -1   2  18        0.11        0.68        0.90 o
   0   2  18        7.61       10.52        1.56 o
   1   2  18        0.69        2.74        1.24 o
   2   2  18       79.86       77.23        4.07 o
   3   2  18        3.02        2.65        1.05 o
   4   2  18       11.20       11.76        1.78 o
   5   2  18        0.39        1.48        1.17 o
   6   2  18        7.43       10.54        1.71 o
   7   2  18       20.70       18.61        2.57 o
   8   2  18        1.54        0.52        1.31 o
 -11   3  18        7.16       11.86        1.82 o
 -10   3  18       -0.86        0.02        1.18 o
  -9   3  18        5.37        4.69        1.56 o
  -8   3  18        6.81        6.49        1.59 o
  -7   3  18       33.12       34.19        3.17 o
  -6   3  18        2.42        1.01        0.93 o
  -5   3  18       75.33       76.75        4.04 o
  -4   3  18       -0.99        2.13        1.61 o
  -3   3  18       18.25       17.69        2.70 o
  -2   3  18        1.86        2.12        1.14 o
  -1   3  18       45.90       45.15        5.82 o
   0   3  18       24.13       20.15        2.97 o
   1   3  18       35.93       39.13        3.62 o
   2   3  18        4.55        4.81        1.70 o
   3   3  18       68.56       73.59        5.10 o
   4   3  18       -1.06        0.13        1.34 o
   5   3  18       42.44       38.24        4.16 o
   6   3  18        0.43        0.04        1.27 o
  -5   4  18        8.39        6.13        2.84 o
  -4   4  18       -2.00        0.07        1.37 o
  -3   4  18        7.36        4.15        1.65 o
  -2   4  18        2.95        0.96        1.39 o
  -1   4  18        0.84        0.04        1.65 o
   0   4  18       11.85       12.89        2.28 o
   1   4  18        1.71        0.68        1.19 o
   2   4  18        0.78        1.81        1.28 o
 -13   0  19       51.15       59.02        5.99 o
 -11   0  19        0.37        3.47        1.35 o
  -9   0  19       37.75       42.43        3.32 o
  -7   0  19       28.46       25.78        2.77 o
  -5   0  19       20.14       23.27        3.54 o
  -3   0  19       13.35       18.35        3.02 o
  -1   0  19        3.06        5.04        1.75 o
   1   0  19      126.76      118.38        6.58 o
   3   0  19       53.55       57.03        4.05 o
   5   0  19       16.68       11.48        3.76 o
   7   0  19       14.71       10.78        3.58 o
 -13   1  19        5.02        5.45        1.56 o
 -12   1  19        1.83        0.44        1.09 o
 -11   1  19        0.07        0.35        1.04 o
 -10   1  19        0.45        0.16        1.07 o
  -9   1  19       17.34       19.83        1.92 o
  -8   1  19        1.19        0.98        0.92 o
  -7   1  19        6.60        5.12        1.33 o
  -6   1  19        1.64        4.07        0.84 o
  -5   1  19        0.11        0.24        0.88 o
  -4   1  19        0.92        0.11        0.74 o
  -3   1  19       -1.11        0.46        0.64 o
  -2   1  19        0.07        0.74        1.32 o
  -1   1  19       23.20       30.10        2.52 o
   0   1  19       18.13       18.94        2.33 o
   1   1  19      130.41      126.18        4.74 o
   2   1  19        2.50        1.07        0.83 o
   3   1  19       20.89       21.37        1.73 o
   4   1  19       36.76       39.84        2.72 o
   5   1  19       34.91       25.59        3.25 o
   6   1  19        0.90        1.16        1.10 o
   7   1  19       13.68       16.80        2.42 o
   8   1  19        6.29        3.86        1.75 o
 -12   2  19       -2.57        0.03        0.98 o
 -11   2  19        4.28        3.55        1.44 o
 -10   2  19        0.16        2.27        1.05 o
  -9   2  19       26.53       29.97        2.89 o
  -8   2  19        1.90        3.51        1.27 o
  -7   2  19       40.97       42.25        2.86 o
  -6   2  19        0.00        0.53        0.61 o
  -5   2  19       46.91       46.56        3.04 o
  -4   2  19        0.23        0.29        0.93 o
  -3   2  19       12.57       15.09        2.09 o
  -2   2  19       11.41       12.65        1.96 o
  -1   2  19       14.71       18.18        2.04 o
   0   2  19       58.98       55.39        4.19 o
   1   2  19       10.21        9.12        1.63 o
   2   2  19       60.60       52.34        3.59 o
   3   2  19       22.20       28.82        2.23 o
   4   2  19        1.92        2.89        1.22 o
   5   2  19        2.16        5.90        0.95 o
   6   2  19       20.39       16.76        2.73 o
   7   2  19        0.00        1.85        1.45 o
  -9   3  19        4.08        0.95        1.72 o
  -8   3  19       42.81       35.41        3.67 o
  -7   3  19        0.94        2.06        1.13 o
  -6   3  19       46.80       45.15        3.16 o
  -5   3  19        7.83        9.07        2.07 o
  -4   3  19       42.69       42.79        3.79 o
  -3   3  19       -1.32        0.73        0.83 o
  -2   3  19       17.20       16.59        4.20 o
  -1   3  19       -1.90        1.90        1.52 o
   0   3  19       40.29       42.29        3.95 o
   1   3  19       -1.39        0.30        0.93 o
   2   3  19       27.53       24.74        3.33 o
   3   3  19        3.30        4.28        1.48 o
   4   3  19        3.02        1.60        2.05 o
  -3   4  19       -0.23        0.79        1.42 o
  -2   4  19        8.07        7.22        3.78 o
 -12   0  20        4.57        0.58        2.04 o
 -10   0  20        4.64        7.62        2.14 o
  -8   0  20       40.29       41.70        3.43 o
  -6   0  20       22.99       31.24        3.88 o
  -4   0  20        0.92        1.32        2.76 o
  -2   0  20        0.60        0.16        2.29 o
   0   0  20       -0.05        1.03        0.57 o
   2   0  20        0.01        1.14        0.92 o
   4   0  20       11.40       13.55        3.11 o
   6   0  20       25.65       17.69        4.25 o
 -12   1  20        0.97        0.13        3.88 o
 -11   1  20        3.74        4.76        1.47 o
 -10   1  20       28.78       29.79        2.46 o
  -9   1  20        0.62        0.30        0.95 o
  -8   1  20        7.94        9.01        1.39 o
  -7   1  20        0.53        0.83        0.79 o
  -6   1  20       19.50       14.40        1.97 o
  -5   1  20        3.46        5.60        1.32 o
  -4   1  20       35.24       32.58        3.21 o
  -3   1  20        0.41        0.19        1.16 o
  -2   1  20      134.57      138.15        6.92 o
  -1   1  20       10.56       12.69        2.01 o
   0   1  20       16.23       14.97        2.30 o
   1   1  20       19.15       15.43        1.82 o
   2   1  20       94.42       77.75        4.00 o
   3   1  20        8.58        7.58        1.32 o
   4   1  20       32.04       40.36        2.59 o
   5   1  20       -0.28        0.00        0.93 o
   6   1  20        3.37        2.34        1.40 o
 -10   2  20       12.07       13.35        2.26 o
  -9   2  20        0.18        1.52        1.13 o
  -8   2  20       26.21       28.91        2.31 o
  -7   2  20       22.91       16.95        2.16 o
  -6   2  20       11.58        9.98        1.84 o
  -5   2  20       12.75       10.67        1.79 o
  -4   2  20       -0.41        0.04        1.21 o
  -3   2  20       28.67       24.27        2.78 o
  -2   2  20       34.58       30.42        3.23 o
  -1   2  20       20.76       23.35        2.51 o
   0   2  20        0.62        0.18        0.77 o
   1   2  20      110.62      108.80        5.21 o
   2   2  20       29.28       28.23        2.49 o
   3   2  20       12.76       12.01        1.84 o
   4   2  20        6.36        5.92        1.55 o
   5   2  20       11.67        8.96        2.28 o
  -7   3  20       15.26       12.89        2.05 o
  -6   3  20       -0.26        3.13        1.23 o
  -5   3  20       37.58       27.46        3.77 o
  -4   3  20        1.16        1.86        1.48 o
  -3   3  20       11.06       11.65        3.09 o
  -2   3  20        6.94        9.17        2.25 o
  -1   3  20        0.98        1.72        1.59 o
   0   3  20        1.77        2.24        1.49 o
   1   3  20       -0.86        0.24        0.81 o
   2   3  20        1.26        0.75        1.30 o
  -9   0  21        1.40        3.40        1.23 o
  -7   0  21        4.89        6.08        2.25 o
  -5   0  21        9.83       11.22        2.95 o
  -3   0  21        1.59        1.79        1.76 o
  -1   0  21        3.79        5.23        1.90 o
   1   0  21       19.71       23.54        2.56 o
   3   0  21        0.63        1.49        1.70 o
   5   0  21       82.32       71.24        7.78 o
 -10   1  21        6.98        6.54        1.47 o
  -9   1  21       26.44       26.47        2.45 o
  -8   1  21        1.68        2.03        0.93 o
  -7   1  21       22.66       22.33        2.15 o
  -6   1  21        3.75        3.71        1.51 o
  -5   1  21       56.59       61.09        4.29 o
  -4   1  21        0.37        0.23        1.19 o
  -3   1  21       41.11       40.45        3.59 o
  -2   1  21        4.86        5.33        1.45 o
  -1   1  21        9.69        9.12        1.94 o
   0   1  21        1.31        2.92        1.29 o
   1   1  21       30.80       26.43        2.21 o
   2   1  21        1.59        0.14        0.82 o
   3   1  21        9.04       16.58        1.31 o
   4   1  21        8.54        9.56        1.91 o
   5   1  21       10.26        6.10        3.09 o
  -9   2  21        4.43        4.96        1.96 o
  -8   2  21       25.77       23.88        2.41 o
  -7   2  21       -0.89        0.79        1.07 o
  -6   2  21       55.70       54.13        3.50 o
  -5   2  21        0.78        1.84        1.16 o
  -4   2  21        8.85        8.46        1.88 o
  -3   2  21       -1.13        0.00        1.14 o
  -2   2  21       31.29       32.42        3.12 o
  -1   2  21       33.22       22.50        3.16 o
   0   2  21        7.70        6.26        1.49 o
   1   2  21       21.85       22.91        2.12 o
   2   2  21        2.77        3.83        1.28 o
   3   2  21        6.57        5.01        1.30 o
  -8   0  22       40.11       38.27        5.28 o
  -6   0  22       47.45       48.72        5.65 o
  -4   0  22       -0.85        0.74        2.45 o
  -2   0  22        2.40        5.44        1.70 o
   0   0  22       28.83       28.07        3.03 o
   2   0  22      102.36       88.03        6.18 o
  -8   1  22        9.87       10.57        1.73 o
  -7   1  22       18.41       19.20        2.58 o
  -6   1  22       21.53       21.31        2.56 o
  -5   1  22        2.06        1.67        1.18 o
  -4   1  22        1.84        2.41        1.62 o
  -3   1  22        1.92        4.07        1.33 o
  -2   1  22        9.05       10.96        1.96 o
  -1   1  22        0.26        1.18        1.31 o
   0   1  22        5.20        4.89        1.09 o
   1   1  22       65.63       67.29        3.31 o
   2   1  22        0.26        0.05        0.78 o
  -6   2  22        6.93        6.24        2.25 o
  -5   2  22       26.67       25.91        2.97 o
  -4   2  22       39.95       33.71        3.55 o
  -3   2  22        9.24       10.38        1.99 o
  -2   2  22       25.07       23.18        2.88 o
  -1   2  22        6.09        4.68        1.91 o
  -5   0  23        3.71        1.79        2.01 o
  -3   0  23       10.71       11.28        3.03 o
  -1   0  23       11.93       17.36        3.26 o
  -3   1  23        1.28        3.96        1.43 o
